# Supplementary material for: Soft-Tissue, Rare Earth Element, and Molecular Analyses of Dreadnoughtus schrani, an Exceptionally Complete Titanosaur from Argentina
Source: Biology (Basel). 2022 Aug 2;11(8):1158. doi: 10.3390/biology11081158 (PMC9404821; doi:10.3390/biology11081158)
Supplement: Supplementary file 1 [file biology-11-01158-s001.zip]

Archive with 2 entries (2 files):
- Schroeter et al., 2022 - DataS1.xlsx
- Schroeter et al., 2022 - Supplementary Materials.pdf
