# Supplementary material for: Soft-Tissue, Rare Earth Element, and Molecular Analyses of Dreadnoughtus schrani, an Exceptionally Complete Titanosaur from Argentina
Source: Biology (Basel). 2022 Aug 2;11(8):1158. doi: 10.3390/biology11081158 (PMC9404821; doi:10.3390/biology11081158)
Supplement: Supplementary file 1 [file biology-11-01158-s001.zip › Schroeter et al., 2022 - DataS1.xlsx]

## Sheet: Sheet1
Data S1.
The following sheet contains all rare earth element (REE: La – Lu) and other trace element (Sc, Mn, Fe, Sr, Y, Ba, Th, U) concentrations recorded across the cortical transect of the left humerus of the Dreadnoughtus holotype, specimen MPM-PV 1156-49. Concentrations are presented in parts per million (ppm) for all elements except iron (Fe), which is presented in weight percent. For visual represen…

## Sheet: Sheet2
mm from bone rim	Sc	Mn	Fe	Sr	Y	Ba	La	Ce	Pr	Nd	Sm	Eu	Gd	Tb	Dy	Ho	Er	Tm	Yb	Lu	Th	U	ƩREE	Ce/Ce*	Ce/Ce**	La/La*	Y/Ho
4.98016e-06	9.95531	3084.23	7945.81	1947.63	1115.5	650.449	1821.68	4792.52	606.633	2549.55	594.13	110.617	324.618	43.7413	234.922	47.1397	97.2238	10.8043	54.1314	8.62829	21.4626	28.9592	11296.3	1.06161	1.18707	1.32319	23.6638
0.03515	6.43103	2948.61	7007.4	1904.67	1175.84	748.545	1950.87	4437.34	512.181	2020.87	448.008	88.32	430.985	49.8171	231.908	41.5789	85.772	8.09391	58.3961	8.87596	19.9428	13.4007	10373	1.04305	1.18985	1.33493	28.2798
0.0703	9.1819	3279.39	6823.6	2634.11	1295.69	396.656	1825.77	5055.96	699.356	3151.67	670.663	123.42	470.598	62.3039	323.37	54.6339	124.91	14.9253	57.7619	11.694	18.5753	30.2632	12647	1.02969	1.22206	1.65233	23.7159
0.10545	9.82682	4016.03	6622.94	3162.34	1726.5	675.061	2805.81	7564.62	890.851	4000.26	657.763	155.52	649.698	51.5113	280.341	44.0026	116.551	15.4257	91.8209	10.6071	14.5648	26.5679	17334.8	1.11745	1.42591	1.94824	39.2364
0.1406	5.485	3214.31	3011.08	2319.5	1332.48	638.099	2141.39	6355.15	628.592	2709.68	532.318	126.243	569.629	42.6338	213.227	49.4017	85.6664	12.5777	70.4847	10.8939	12.5952	19.1696	13547.9	1.28389	1.58157	1.68271	26.9724
0.17575	5.19095	2640.76	3853.59	3354.14	1599.04	660.096	2313.14	7403.93	882.936	4474.75	786.743	144.097	792.673	78.6973	391.026	57.4979	140.452	11.1976	89.2273	7.54931	13.5073	25.2516	17573.9	1.19268	1.84342	8.58041	27.8104
0.2109	7.30016	3563.28	3175.35	2984.55	1391.11	533.977	1925.18	5411.89	589.942	3509.94	661.193	127.366	507.129	51.7357	218.693	55.4012	120.075	16.7113	78.9705	9.21573	10.6265	25.479	13283.4	1.18814	3.81781	nd	25.1097
0.24605	9.74728	3102.32	2676.2	2344.98	1216.63	632.464	1909.89	4685.18	604.953	2722.06	509.59	127.781	591.292	58.3761	253.306	46.5156	119.899	10.9735	48.3049	11.4662	7.89048	16.3355	11699.6	1.0181	1.30544	1.97855	26.1553
0.28125	8.58248	3128.85	2175.24	1694.13	999.722	585.515	1951.88	6781.1	710.316	2886.29	561.294	123.73	491.967	63.4489	311.148	49.7158	114.844	13.8067	79.526	6.78332	6.40223	18.3693	14145.8	1.3318	1.36486	1.06263	20.1087
0.3164	7.80916	3558.48	4042.51	2541.92	1531.8	786.96	2100.59	5549.55	617.768	2605.3	732.434	128.288	793.387	66.7654	273.398	46.3545	114.277	10.9659	74.6896	11.174	4.3204	21.5374	13124.9	1.14177	1.357	1.52029	33.0454
0.35155	3.45552	4617.96	4118.1	2114.22	1323.11	1017.13	3154.96	6241.35	694.93	3577.63	584.026	92.8954	527.163	46.6483	232.481	45.4182	99.6131	8.89671	57.6114	9.24376	2.77254	19.2572	15372.9	0.988045	2.06285	36.7983	29.1317
0.3867	6.23314	4341.08	7528.05	2086.79	1097.11	1009.89	2210.74	4982.77	662.09	2471.54	585.064	99.0461	496.642	39.313	186.138	38.989	68.4871	13.3436	59.5396	8.59847	2.76128	14.7492	11922.3	0.964587	0.964979	1.00088	28.139
0.42185	8.53953	4937.98	3026.89	2334.81	1114.48	649.826	2112.72	5142.13	615.869	2972.83	583.981	153.639	507.851	50.2553	353.613	51.6034	107.337	10.9224	64.7957	8.36183	2.96467	19.0663	12735.9	1.05686	1.6258	4.02464	21.597
0.457	8.85517	3507.95	2591.08	3313.57	1597.12	650.244	1698.03	3743.96	733.403	3179.25	639.514	125.91	498.418	35.83	211.242	24.7777	86.6608	9.86487	40.7448	8.08009	0.961103	19.7711	11035.7	0.761439	0.806013	1.17555	64.4579
0.49215	4.6507	2448.16	1592.08	1812.22	914.461	534.464	1461.62	3508.8	505.02	2133.76	358.597	60.5628	364.417	21.0596	184.67	33.0639	63.9715	5.6953	44.3996	7.04585	0.608407	14.5355	8752.68	0.948499	1.05256	1.30436	27.6574
0.5273	10.3762	3908.55	5716.44	2344.64	1060.21	794.644	2159.93	4899.72	598.45	2060.37	602.71	99.8783	631.425	56.769	296.013	41.4183	91.8166	12.6196	58.9075	11.6403	1.43364	22.6159	11621.7	1.0118	0.962634	0.903517	25.5976
0.5625	8.17388	3926.99	2667.35	2828.28	1022.15	699.087	1452.07	4513.5	574.003	2206.26	392.226	70.1803	491.7	56.4412	191.483	45.5624	73.4614	9.77826	40.8197	5.88106	bd	23.747	10123.4	1.13396	1.04432	0.820064	22.4341
0.59765	7.49601	4694.67	2070.36	3119.08	1437.69	938.076	2192.5	5679.78	1040.91	3467.24	733.912	113.091	522.753	57.2365	275.736	45.8686	130.594	11.3755	89.0319	8.61464	0.844223	26.3729	14368.6	0.842029	0.621652	0.49577	31.3437
0.6328	4.72347	4199.27	1347.89	1388.37	669.743	605.655	1324.46	3265.8	464.331	1653.5	415.371	71.4607	183.254	40.7063	187.56	31.6044	55.7828	4.79564	18.7162	4.86955	0.492168	13.2351	7722.21	0.96608	0.855906	0.765476	21.1914
0.66795	4.25483	5252.57	1907.49	2532.67	1398.55	912.62	3048.78	7779.19	888.777	3085.39	555.837	82.9646	607.945	64.2511	310.153	37.2008	140.36	10.595	65.2802	7.94927	0.187549	22.9359	16684.7	1.10794	1.03762	0.872946	37.5947
0.7031	3.91084	2777.99	2122.77	2157.37	1096.78	715.645	1494.74	4288.41	550.753	2287.03	337.449	79.6474	368.235	35.7121	167.622	36.4466	58.9305	6.16632	48.2585	6.47532	0.284351	16.7221	9765.87	1.09178	1.14887	1.13864	30.0927
0.73825	5.80234	4168.84	2891.45	2434	1244.64	664.159	1985.79	4863.62	538.312	2697.49	464.83	100.566	546.252	43.6601	246.292	45.4353	96.7069	8.96707	76.1987	5.71366	0.529307	22.9456	11719.8	1.10488	1.92737	8.48523	27.3936
0.7734	16.2056	4834.37	4297.06	2150.68	1515.02	848.918	2899.37	5750.55	767.232	3147.17	615.625	127.569	539.564	71.4461	356.769	55.5738	142.329	13.703	66.0911	7.14151	0.389426	32.4628	14560.1	0.90588	1.08617	1.51262	27.2614
0.8086	6.7019	2311.12	1532.13	1434.86	814.419	482.078	1381.06	2964.45	387.136	1526.87	261.371	52.6578	307.154	32.8214	157.299	33.3296	81.5719	10.3196	24.1887	3.21275	0.195474	15.468	7223.44	0.951583	1.0511	1.24868	24.4353
0.84375	8.305	3092.72	2103.23	2207.66	1374.55	511.429	2186.14	5105.11	624.667	2474.16	475.505	107.342	422.904	54.5125	255.823	52.5863	86.057	8.56502	40.2828	8.68813	bd	15.9447	11902.3	1.02485	1.12812	1.24151	26.139
0.8789	8.36315	4253.78	2395.24	2008.76	1492.07	630.019	2350.75	5046.59	702.964	3379.6	763.535	141.789	537.166	56.0788	303.113	54.3075	120.598	12.047	70.165	9.91211	0.166226	24.751	13548.6	0.919502	1.38516	3.7304	27.4745
0.91405	6.63393	3124.26	1902.66	1404.6	1274.89	550.965	1298.27	3148.7	459.751	1961.39	373.716	86.6455	515.724	50.2049	244.782	40.4062	85.2386	12.5595	44.3719	5.44804	bd	13.2218	8327.2	0.944691	1.05351	1.32853	31.552
0.9492	7.97106	2779.02	1197.26	1574.64	1054.61	719.931	2075.88	4711.59	483.488	2012.2	396.767	81.5514	475.381	48.1324	307.337	42.4971	104.014	11.3475	51.554	7.62733	0.133876	20.7649	10809.4	1.10416	1.44266	1.81741	24.8162
0.98435	6.5585	2775.82	1365.63	1704.73	1093.09	638.893	2008.48	4282.41	578.155	2504.09	494.444	64.983	497.19	70.5585	306.958	46.464	98.3584	8.86775	61.6979	6.25395	bd	17.9648	11028.9	0.932077	1.16781	1.75625	23.5256
1.0195	4.8453	3669.71	2104.54	2770.49	1528.58	693.811	2637.95	5483.16	625.101	2617.19	434.532	131.592	729.88	70.1171	234.435	41.595	91.2761	14.256	70.9937	11.1442	bd	17.1386	13193.2	1.00283	1.31037	1.83025	36.749
1.05465	5.27316	3504.26	3317.8	2231.42	1572.22	590.274	2017.26	4665.28	495.741	2448.75	548.591	133.984	588.284	67.4036	247.828	41.4914	136.154	14.2683	71.4871	7.79365	0.481033	28.6112	11484.3	1.09617	1.9357	6.81672	37.8927
1.08985	15.9812	5642.25	4845.33	3349.75	2120.74	945.441	3182.83	7812.13	862.53	3787.03	1087.47	202.673	539.226	71.0129	421.128	63.8688	136.021	15.3057	105.471	18.8782	bd	46.9501	18305.6	1.10743	1.46132	2.0021	33.2046
1.125	5.22052	2981.43	8298.23	1686.84	970.36	310.269	1376.59	3752.78	439.079	2705.41	551.64	89.4009	308.67	42.781	206.02	37.0335	78.2881	8.12557	50.7433	3.12694	bd	23.5627	9649.69	1.12704	4.52944	nd	26.2022
1.16015	6.69841	3244.82	2573.14	1909.99	1483.18	660.062	1802.28	4042.39	557.283	1958.24	551.331	90.882	491.358	57.0673	251.479	37.2872	79.6617	13.9682	59.4971	10.0439	bd	22.3014	10002.8	0.943327	0.870572	0.843668	39.7772
1.1953	8.53387	2400.93	2065.29	1843.05	1277.61	682.261	1672.29	4993.9	770.865	2464.96	544.662	118.12	378.765	31.54	179.258	32.9804	84.3364	4.74923	45.6353	7.59648	bd	22.6114	11329.7	0.989383	0.711746	0.476656	38.7385
1.23045	6.32946	3116.74	3070.72	1425.82	1193.6	659.078	1690.88	3530.18	485.17	1575.16	415.159	79.4414	329.924	34.507	165.464	35.9904	81.822	7.9152	29.6985	6.83214	bd	20.6916	8468.13	0.91423	0.810005	0.784919	33.1643
1.2656	4.89556	3043.32	2385.89	1688.19	997.54	460.565	1613.96	3449.27	531.726	2395.31	325.523	90.3744	332.42	38.0522	160.285	26.7205	64.7001	9.01073	34.3146	3.2356	bd	17.4512	9074.91	0.867649	1.09576	1.91634	37.3324
1.30075	6.69842	4153.68	3913.05	2241.71	1025.26	642.579	2045.05	5385.09	789.466	3566.08	607.989	121.4	598.957	64.2304	332.326	45.4155	79.4686	8.21591	74.3334	11.2029	bd	31.687	13729.2	0.974545	1.15807	1.66476	22.5751
1.3359	9.48934	4379.94	3621.71	2692.4	1505.17	722.908	2056.43	4526.09	585.63	2198.25	591.182	125.559	430.709	55.3816	303.779	45.1201	125.774	11.766	70.9385	12.473	bd	34.5621	11139.1	0.96764	0.997428	1.06763	33.3593
1.3711	7.26074	4262.79	2459.36	2865.55	1295.98	683.6	1904.4	5255.5	717.004	2917.45	645.818	92.7128	467.007	53.719	249.064	37.5902	97.6119	9.6867	52.3152	8.70841	0.164308	32.0418	12508.6	1.03679	1.04996	1.03215	34.4765
1.40625	7.51569	3801.57	2798.18	1864.72	1061.66	513.674	1915.75	4075.81	498.818	2469.15	452.375	86.6578	431.033	58.6879	257.449	32.5792	78.0009	7.43267	56.2991	10.2629	bd	23.0833	10430.3	0.979735	1.68952	6.69947	32.587
1.4414	2.51287	2521.19	1398.36	1424.32	935.443	519.434	1502.77	3026.92	461.736	1775.4	347.524	68.5402	263.985	37.8017	216.67	46.1576	74.6693	8.98083	55.7848	6.45778	bd	16.3945	7893.39	0.850087	0.871046	1.05615	20.2663
1.47655	7.24237	3345.37	2431.79	2852.1	1658.79	670.354	1861.14	4142.77	532.149	2322.45	567.665	134.23	412.837	47.3296	228.346	44.2066	98.9734	11.4895	73.807	8.32998	bd	27.9969	10485.7	0.976548	1.2432	1.83794	37.5235
1.5117	6.80958	3044.43	3750.82	2249.99	1317.17	654.696	1674.14	4116.26	490.06	2141.61	600.663	91.8955	424.154	48.7727	254.835	36.071	108.281	11.1681	47.9326	7.14566	0.154099	26.0876	10053	1.06527	1.34437	1.80783	36.5161
1.54685	7.3684	3412.19	1621.39	2811.24	1419.86	687.848	2590.25	3860.48	585.685	2554.21	653.581	136.346	503.888	67.5567	250.102	43.0024	80.9608	11.8793	43.2197	7.73206	bd	21.5744	11388.9	0.735312	1.05128	2.31529	33.0182
1.582	4.54445	3850.83	1833.09	2242.18	1508.84	750.893	1717.92	4345.46	564.33	2125.72	542.904	84.9629	534.953	32.8626	266.729	45.2747	102.73	11.044	37.377	9.40647	0.157747	35.7996	10421.7	1.02862	0.997882	0.934021	33.3264
1.6172	7.38027	4336.32	2059.85	2257.05	1702.45	889.377	2140.74	5668.88	593.952	2034.49	513.918	115.707	590.21	58.6285	336.302	48.2394	140.768	11.1999	53.1559	12.3432	bd	29.9224	12318.5	1.18028	1.11659	0.893388	35.2916
1.65235	6.70781	2989.98	1103.7	2353.55	1149.31	559.248	1532.23	3214.2	443.581	1866.93	352.611	72.0183	358.741	46.0655	230.097	34.9287	108.4	9.13407	34.8408	7.24055	bd	20.5822	8311.01	0.91425	1.09116	1.53119	32.9044
1.6875	6.88707	3454.59	1972.48	2069.4	1077.67	458.461	1631.43	3662.56	371.909	1531.18	277.852	60.1143	374.047	31.3727	195.155	35.3025	63.3391	7.56452	41.5637	7.07324	bd	20.9889	8290.47	1.10335	1.43477	1.78027	30.5267
1.72265	7.68031	4393.65	1332.8	2361.86	1970.11	804.456	2035.07	4869.97	576.001	2287.55	449.305	92.5552	573.897	62.329	269.656	48.0635	94.5833	11.9038	58.3126	8.28992	bd	23.0813	11437.5	1.0555	1.17129	1.26423	40.9896
1.7578	8.30145	3513.2	1670.65	2922.06	1399.72	740.335	2269.58	5526.61	606.563	2563.08	587.44	88.0228	588.011	53.9075	275.014	55.0121	86.5078	7.93107	67.2849	8.82644	bd	34.3618	12783.8	1.10656	1.38057	1.68717	25.4438
1.79295	11.4693	2754.23	1518.22	1609.74	1146.18	743.546	1859.84	3780.25	412.019	1912.16	402.514	93.924	438.952	37.229	185.25	33.687	105.102	9.73369	61.8357	7.31257	bd	19.9427	9339.81	1.01246	1.64174	3.54092	34.0245
1.8281	10.3202	3858.26	1345.27	2321.33	1601.93	685.705	2163.48	4076.57	518.533	2741.05	637.059	95.1102	491.472	39.0611	250.706	47.3032	69.6695	10.9321	46.3753	5.45504	bd	26.5863	11192.8	0.904096	1.95666	nd	33.8651
1.86325	8.93705	4224.57	1646.45	1828.46	1279.92	711.199	1497.62	3588.71	432.326	2401.69	428.847	91.7684	378.913	37.4917	199.597	35.6384	65.0244	13.3665	44.6309	5.76295	bd	20.7688	9221.39	1.04595	2.46843	nd	35.9141
1.89845	5.19755	3011.56	1130.64	1877.49	1318.42	575.617	1771.66	5215.71	520.249	2371.22	483.752	81.5477	377.772	48.8716	238.082	46.5285	95.8474	9.74786	70.8147	7.40728	bd	26.0632	11339.2	1.27334	1.73125	2.32697	28.3358
1.9336	4.88166	2943.61	1079.01	1780.99	1042.33	558.659	1745.96	4177.16	523.808	1724.94	412.179	59.8702	311.421	38.0812	157.388	26.5191	80.4607	6.20227	51.019	4.86401	bd	20.489	9319.87	1.02293	0.899082	0.768974	39.3049
1.96875	2.76969	4817.88	2139.15	2819	1338.21	703.813	1654.84	3516.67	472.473	2294.68	513.822	83.1232	352.916	40.9979	256.306	46.8115	108.158	8.08392	56.3829	8.17624	bd	20.4237	9413.45	0.933023	1.47003	4.46208	28.5872
2.0039	12.0702	5921.76	2313.79	2296.43	1627.92	801.739	2375.63	6421.44	571.659	2810.12	718.461	104.84	468.783	52.5704	245.067	42.2335	119.699	14.4355	73.797	5.7484	bd	27.6246	14024.5	1.29445	2.28327	6.38282	38.5457
2.03905	6.75566	4757.36	1809.57	3756.85	1666.45	1103.84	2422.06	5635.38	755.901	2503.11	544.732	106.747	577.597	55.2712	264.687	43.4108	103.139	10.6518	43.4037	10.2509	bd	32.6293	13076.3	0.973574	0.844776	0.74639	38.388
2.0742	4.94027	2290.42	973.222	2424.38	1028.64	389.183	1147.86	2921.39	398.588	1457.45	243.877	61.6205	257.699	29.9361	166.567	26.7925	71.9643	6.5392	39.4359	4.29877	bd	15.6528	6834.02	1.00269	0.91789	0.820561	38.3927
2.10935	3.30348	4122.23	4288.28	1796.59	946.073	653.312	2047.33	4181.43	474.314	1937.22	303.516	73.978	367.853	41.0233	191.929	34.3042	70.2455	7.85926	52.3989	7.36386	bd	17.1659	9790.77	0.996107	1.2696	1.70033	27.5789
2.1445	10.649	4634.18	1071.99	2152.92	1518.16	481.637	1676.21	4302.39	551.774	2483.59	420.021	52.4162	381.838	50.6532	328.797	47.744	141.299	10.0426	59.0841	11.894	bd	21.9174	10517.8	1.04255	1.31513	1.90786	31.7979
2.1797	2.55785	2169.54	701.004	1929.69	1017.45	547.275	1025.64	2463.81	304.273	1815.1	395.06	75.2706	256.194	28.1938	159.671	21.2122	58.8607	6.24594	52.1639	7.08639	bd	14.6786	6668.78	1.03333	3.42446	nd	47.9651
2.21485	8.92309	2602.72	711.939	1965.84	1188.55	486.099	1479.01	3509.67	505.96	2608.27	471.741	87.8734	339.966	40.0475	184.215	36.4683	87.8356	12.113	51.9881	7.30612	0.350088	13.623	9422.46	0.942971	1.59941	27.141	32.5912
2.25	3.79473	3373.64	1160.15	1978.1	944.376	439.299	1564.46	3659.42	425.794	1555.83	417.606	90.0913	400.302	42.0409	197.667	34.2837	62.1029	12.5344	35.9228	4.42732	bd	17.4902	8502.49	1.05303	1.07547	1.04518	27.546
2.28515	5.3249	3260.08	823.115	1565.51	977.694	515.166	1423.12	3205.98	449.345	1986.49	367.991	103.341	279.725	37.4036	179.647	38.8708	83.9537	8.81756	48.2304	3.97658	bd	15.2417	8216.89	0.936599	1.16499	1.78485	25.1524
2.3203	1.66363	5202.18	2306.56	2184.4	1310.23	655.581	1896.06	4712.33	526.583	2125.71	465.232	85.0496	427.349	42.2215	230.726	38.6811	95.8659	8.34954	53.7354	9.61234	bd	25.5217	10717.5	1.10717	1.26768	1.36065	33.8726
2.35545	5.70894	2947.48	806.629	1455.35	839.189	568.853	1705.09	3494.68	333.228	1355.65	350.276	61.5783	246.894	34.7878	159.06	29.3727	90.0228	5.158	32.2332	7.95474	bd	20.3507	7905.98	1.08021	1.50189	1.98719	28.5704
2.3906	2.59699	3812.48	1661.33	3328.19	1317.13	598.682	1902.24	4900.27	386.203	1675.53	412.629	92.1748	419.463	34.1668	195.302	33.4252	69.4388	9.00309	45.7239	6.1307	0.192974	22.4019	10181.7	1.33514	2.00608	2.51108	39.4052
2.4258	2.85093	2195.44	603.027	1794.34	788.327	509.974	1196.71	2663.04	336.67	1671.84	288.769	66.6402	288.453	33.1294	137.883	23.6427	53.1445	6.96161	27.9867	3.27044	bd	19.1973	6798.13	0.984651	1.64867	6.61453	33.3433
2.46095	5.5875	4399.93	899.618	2494.89	1224.5	496.939	1767.85	4258.78	519.317	2260.54	362.501	88.9831	397.88	57.6206	224.104	50.4801	60.6939	9.58713	64.2441	6.60498	bd	33.6397	10129.2	1.04176	1.30382	1.765	24.257
2.4961	3.55303	3558.12	1943.72	2224.52	1113.77	536.545	1598.22	3422.39	381.31	2109.6	281.187	69.6869	326.957	41.7608	241.967	35.6979	65.1956	10.9024	46.962	5.75608	bd	24.2467	8637.6	1.02974	2.62572	nd	31.1999
2.53125	2.88438	2836.51	659.225	1597.09	762.196	510.764	1331.6	3211.4	414.139	1797.11	309.726	49.9692	284.507	32.3667	188.633	22.9479	66.3747	8.67135	38.1242	3.50228	bd	14.4671	7759.07	1.01107	1.22644	1.64099	33.2142
2.5664	6.86913	4023.7	991.515	1868.44	947.068	372.606	1126.5	2246.23	298.652	1484.91	379.659	65.7733	247.946	34.8149	183.697	31.6547	78.1432	9.16424	48.3518	6.58858	bd	13.7728	6242.08	0.90986	1.57262	7.20883	29.9188
2.60155	4.48798	3371.6	1341.18	1731.75	959.971	406.395	1387.03	2593.52	404.746	1520.3	361.882	43.435	313.768	21.2903	147.753	33.7855	72.0839	7.84356	40.3795	5.36322	bd	26.0968	6953.19	0.811484	0.827627	1.04374	28.4137
2.6367	6.21819	4121.78	1789.09	2264.1	1467.53	492.204	1235.83	3187.7	460.17	1702.21	279.899	86.6636	351.123	55.3677	237.531	44.4556	93.4716	9.39075	39.504	10.6059	bd	18.7542	7793.91	0.975471	0.878936	0.786887	33.0112
2.67185	4.67693	2846.05	1344.56	1734.65	919.175	522.31	1436.28	2590.22	422.972	1759.22	343.921	102.998	263.234	39.5421	181.117	25.2127	53.6206	7.20457	38.0197	7.57935	bd	17.808	7271.14	0.778832	0.905718	1.43371	36.4569
2.70705	5.18686	2669.97	687.17	1559.81	1025.67	382.178	1263.65	3390.79	422.067	1434.75	312.314	77.8156	214.797	37.6497	140.179	23.2582	56.8623	7.87129	35.3449	5.59856	0.136363	16.6762	7422.94	1.08096	0.932958	0.731412	44.0991
2.7422	8.25385	3589.16	900.01	1802.54	1090.36	676.749	1550.09	3091.62	368.786	1321.46	331.21	79.4145	338.595	39.737	199.084	32.3231	90.8996	7.45184	48.5953	4.99611	bd	20.4995	7504.26	0.96041	1.02694	1.14347	33.7332
2.77735	10.0439	7644.12	2479.43	3242	1789.13	786.573	2561.27	4569.98	587.88	2690.6	541.684	118.503	513.397	62.5811	261.648	71.2425	131.23	15.2421	60.607	11.1919	bd	33.2296	12197.1	0.874082	1.35317	3.06713	25.1133
2.8125	2.16616	3369.75	1044.67	2132.1	1070.62	570.311	2041.82	3995.35	398.319	1540.47	237.574	68.1066	235.877	28.7087	152.66	34.4812	63.4357	9.48935	44.0969	6.18288	bd	19.5414	8856.58	1.03211	1.34249	1.69133	31.0494
2.84765	0.980857	2736.2	1822.3	1788.34	917.275	294.589	1046.14	2331.78	309.231	1271.28	240.911	57.0058	262.629	30.9917	151.631	27.0514	51.1738	4.75979	20.7905	3.71674	bd	16.1144	5809.1	0.960668	1.09628	1.36545	33.9086
2.8828	5.4126	4475.79	1345.1	2282.6	1158.22	616.016	1595.4	3350.75	468.7	1392.14	275.267	49.3728	400.907	42.3245	212.066	36.5202	90.1489	4.60853	25.0323	7.46414	bd	23.3102	7950.71	0.908199	0.7404	0.671709	31.7146
2.91795	3.8886	3328.88	878.472	2164.93	979.947	438.991	1246.13	3282.31	342.326	1238.83	283.421	38.6953	260.337	23.5776	151.959	24.9467	50.8672	5.18725	52.5373	5.99649	bd	15.7828	7007.12	1.18009	1.18716	1.01255	39.2817
2.9531	5.196	2866.16	931.392	1786.42	661.509	526.596	1566.61	2474.26	344.405	1146.53	232.271	61.4543	242.999	53.8201	216.618	39.1144	67.0684	6.38675	31.9185	2.55356	bd	18.1755	6486.01	0.789524	0.818032	1.06953	16.9121
2.9883	6.42709	3014.47	1480.2	2209.68	1324.2	508.739	2095.78	3706.81	445.857	1764.35	359.159	76.605	322.585	42.1326	201.645	44.4905	94.5081	6.54414	42.1949	6.32886	0.385067	24.1122	9208.99	0.89762	1.14627	1.66275	29.7638
3.02345	6.67092	3237.51	1666.37	2470.12	1040.65	544.094	1824.26	2626.76	539.575	1640.72	359.774	89.9541	360.234	49.7925	258.398	33.3929	74.1351	10.3394	36.3636	4.40898	bd	17.7155	7908.1	0.620386	0.51331	0.688946	31.1639
3.0586	3.63743	1705.8	1720.8	1322.1	802.506	474.093	1366.75	2601.39	366.04	1560.82	239.83	51.3976	279.497	42.1022	179.337	32.5623	41.8286	5.58132	27.1163	5.18388	bd	17.1201	6799.44	0.863998	1.09235	1.75268	24.6452
3.09375	3.25538	3982.71	1036.17	2176.06	1119.42	600.406	2021.4	4869.95	487.532	1900.25	444.523	76.9931	429.942	48.4587	278.609	42.9606	109.094	12.09	64.1499	7.30146	bd	22.3321	10793.3	1.15244	1.35024	1.39975	26.057
3.1289	6.92115	2694.2	1323.01	2410.22	1563	602.982	2063.36	3820.89	440.736	1839.36	414.763	100.919	435.455	51.6603	292.224	51.2593	68.5977	10.0551	40.4139	10.3667	bd	21.7675	9640.07	0.938052	1.28878	2.00392	30.4921
3.16405	4.48133	2452.56	869.652	1750.59	913.135	278.263	1147.87	2510.17	276.646	1350.62	242.966	50.6069	254.925	23.4693	161.091	24.4596	50.4759	5.35149	26.1673	3.58792	0.246776	13.4675	6128.39	1.04644	1.81416	5.70437	37.3324
3.1992	6.89143	2294.49	629.207	1646.41	1246.94	415.277	1198	2406.73	316.354	1326.88	301.82	62.7872	348.308	36.3908	156.786	24.8123	65.7226	6.5591	44.6283	5.07954	bd	17.601	6300.87	0.918541	1.13958	1.65456	50.2548
3.2344	4.85679	4681.84	1470.23	2004.61	1239.13	481.395	1392.78	3006.67	315.328	1413.89	351.342	72.953	400.111	37.0985	190.289	33.2166	98.2351	8.07296	39.9458	6.25191	bd	20.1682	7366.19	1.06442	1.59692	2.70749	37.3045
3.26955	4.62457	2774.26	924.633	2563.07	1292.14	439.784	1493.4	3461.69	339.898	1672.87	438.424	96.1062	363.334	42.5431	218.789	47.9556	86.1301	10.3617	27.9113	6.65678	bd	16.8592	8306.08	1.14009	2.07629	6.8919	26.9445
3.3047	7.05956	3321.5	865.29	1620.71	1049.99	487.274	1481.86	3220.77	417.501	1590.99	350.379	57.7831	364.683	42.037	235.695	36.1036	96.1236	6.74459	39.4114	7.73414	bd	16.889	7947.81	0.960976	1.01378	1.12341	29.0827
3.33985	2.88363	4245.92	1725.27	2298.92	1525.34	551.401	1698.89	4188.66	423.556	1733.65	409.331	70.7374	384.532	47.9902	229.356	43.9179	95.4682	4.99206	50.7705	5.38678	bd	26.3943	9387.24	1.16034	1.42862	1.5926	34.7315
3.375	4.65103	4093.43	1605.94	1867.61	941.545	623.273	1462.22	3858.43	376.862	1455.35	222.515	66.2384	391.206	36.3694	187.36	30.954	66.3983	6.14271	41.8465	7.48638	bd	20.7456	8209.39	1.22143	1.36778	1.27479	30.4176
3.41015	0.932329	4479.2	1664.62	2150.75	1342.83	547.855	1852.12	4817.61	501.488	1492.41	346.839	101.037	349.137	49.0234	198.316	45.7332	92.5264	12.9043	82.6665	6.08437	bd	20.9463	9947.9	1.17412	0.996368	0.730693	29.3623
3.4453	1.38066	3995.71	1431.34	2201.57	1267.8	384.799	1335.84	2794.2	343.627	1502.54	265.543	60.3208	403.492	38.7207	172.523	36.3351	76.3295	10.6325	36.2322	5.73183	bd	16.1747	7082.07	0.969161	1.30274	2.06341	34.8918
3.48045	3.81563	3352.61	941.486	1728.61	1060.63	530.668	1524.87	2541.3	298.522	1305.02	286.599	65.2297	385.728	33.9433	139.905	39.59	94.1535	8.46803	33.6254	6.68181	bd	11.175	6763.63	0.877699	1.36332	2.70802	26.7904
3.51565	1.94535	3039.52	1174.32	1817.01	1444.43	482.213	1598.91	3210.18	338.945	1722.8	449.524	65.4659	480.243	41.4796	183.69	34.9371	95.272	9.66527	47.1801	11.9208	bd	23.4151	8290.21	1.02058	2.09867	17.3606	41.3436
3.5508	5.24691	2872.93	1086.22	2169.12	1095.77	362.553	1347.49	2544.24	376.768	1234.06	242.885	67.5152	344.566	41.7892	218.028	36.1238	84.5978	8.08259	53.6156	8.06579	bd	12.9761	6607.83	0.838159	0.757651	0.817513	30.3338
3.58595	8.33541	2688.98	1204.79	1433.38	1029.55	478.861	1320.82	2441.4	362.283	1349.99	259.258	52.5401	381.439	48.8042	180.36	34.2733	71.3489	9.01225	39.31	4.3399	bd	18.1246	6555.19	0.828784	0.862307	1.08797	30.0394
3.6211	1.59173	2595.44	1063.44	1823.12	1124.27	345.896	1359.36	2990.48	337.102	1301.02	237.953	51.1041	293.513	28.3469	216.148	35.2805	70.9447	8.66161	47.6919	6.90607	bd	13.9932	6984.51	1.03808	1.18423	1.32257	31.8667
3.65625	9.17549	1638.45	474.998	1141.13	740.373	331.883	1132.91	2166.06	199.817	839.29	265.695	37.7167	234.674	30.3444	164.66	18.9826	46.3798	6.07002	23.5279	4.6753	bd	10.9483	5170.8	1.0523	1.62734	2.49202	39.0027
3.6914	10.57	3223.09	1505.65	2009.23	1285.88	390.797	1490.21	3435.21	396.228	1584.09	365.301	84.4077	321.727	39.4395	235.015	43.4613	116.496	11.1845	46.9108	6.28984	bd	21.579	8175.97	1.0503	1.2119	1.37537	29.5867
3.72655	1.90195	3295.61	1127.66	1859.26	1366.17	455.318	1540.29	3178.81	422.852	1357.5	322.124	63.4172	315.991	42.2273	204.844	43.1247	96.2809	11.7009	50.1913	6.30719	0.183207	17.2067	7655.67	0.924932	0.828735	0.805461	31.6795
3.76175	5.27542	2176.75	1036.86	1807.22	1081.99	446.184	1446.76	2994.38	311.249	963.548	254.995	44.5361	371.206	29.9416	174.465	36.101	86.0042	6.29514	51.4644	5.9158	bd	13.3389	6776.86	1.04502	1.02892	0.971917	29.9712
3.7969	8.1633	2620.03	1102.34	1954.62	1106.15	536.159	1479.17	2945.43	417.271	1399.83	324.509	47.0744	336.013	44.3361	251.887	42.2826	77.9882	7.42662	28.1538	5.26311	0.361995	16.2313	7406.64	0.879837	0.809527	0.84509	26.161
3.83205	7.44633	4295.79	1405.9	2408.93	1915.57	679.539	1819.77	3592.62	439.723	1694.61	464.687	118.13	365.234	65.4696	241.535	47.8811	133.844	14.9116	58.3507	6.76657	bd	25.4798	9063.53	0.943509	1.08867	1.35168	40.0067
3.8672	5.66166	4503.96	2733.04	2806.42	1751.74	620.227	1953.97	3748.82	542.525	1813.38	463.18	92.7892	537.505	48.415	366.385	52.4728	142.561	14.7127	81.3107	12.2322	0.522737	28.3062	9870.26	0.854799	0.78976	0.852973	33.3837
3.90235	4.02106	3123.17	1268.55	1442.56	826.296	355.654	956.31	1694.87	257.838	909.573	213.527	38.8022	243.939	30.7113	175.115	26.5164	78.5282	4.48931	33.6235	4.34162	bd	14.1922	4668.19	0.801751	0.79211	0.975522	31.1617
3.9375	6.79935	3837.03	1199.89	2909.97	1300.07	715.338	1409.61	3384.41	343.706	1250.82	242.505	60.1542	242.335	35.8423	161.008	28.3601	72.4941	5.48292	38.3897	5.91645	bd	20.5925	7281.04	1.1424	1.2267	1.15565	45.8414
3.97265	1.22895	2322.56	919.081	1613.64	997.403	310.014	1125.93	2634.37	252.735	1031.17	183.628	71.4243	253.853	33.5916	190.873	37.6616	85.1764	8.22855	47.1394	7.76849	bd	18.8532	5963.55	1.15831	1.49892	1.74836	26.4833
4.0078	5.17437	2583.91	1026.54	1444.7	910.915	bd	1073.95	2314.36	319.93	1208.1	242.566	50.2812	253.797	36.8129	215.717	32.6858	87.9259	9.63482	47.124	5.87988	bd	15.606	5898.76	0.924915	0.940233	1.0367	27.8688
4.043	5.71491	2212.11	997.967	1454.33	867.278	376.133	1173.24	2039.32	224.763	1010.42	266.708	52.2337	224.352	28.965	151.457	30.442	71.6577	7.30591	27.7744	4.45228	bd	15.5861	5313.09	0.924037	1.52677	3.2521	28.4895
4.07815	7.52351	2808.82	713.863	1873.4	1124.72	451.993	1400.2	2567.62	360.256	1304.38	335.398	53.0879	249.299	35.8805	187.378	37.4919	91.8977	6.84457	40.1025	4.85062	0.159277	15.242	6674.68	0.84955	0.882932	1.08237	29.9991
4.1133	3.02631	3239.8	1122.08	2103.93	1055.61	bd	1483.61	1728.13	246.589	1193.27	246.212	68.2665	301.589	36.172	157.004	32.6504	84.6336	5.49355	27.4186	5.51786	0.323249	14.768	5616.55	0.656604	1.37247	7.29254	32.3306
4.14845	6.90261	2795.45	951.055	1978.16	1371.64	703.039	1891.81	2957.14	344.05	1264.77	207.824	63.9114	356.29	48.8508	201.915	37.8545	85.7078	8.24136	40.9373	5.75046	bd	22.0453	7515.06	0.849489	1.08288	1.5869	36.2346
4.1836	4.63	2654.35	738.269	1351.04	990.757	322.91	1198.3	2477.84	286.25	1085.72	204.075	57.6915	286.815	35.3663	174.588	27.1992	68.8568	9.0792	23.7974	4.04038	0.160717	12.9571	5939.61	0.993757	1.13108	1.30819	36.426
4.21875	3.93877	2795.23	958.112	1334.53	918.951	261.352	1109.94	2592.22	261.71	1017.75	175.869	43.1173	282.002	27.867	164.46	25.066	68.1177	7.88578	31.7	5.06025	bd	14.2233	5812.77	1.12948	1.33501	1.42217	36.6613
4.2539	4.24321	2545.36	824.494	1504.29	913.839	290.734	1220.41	2050.69	233.76	954.105	254.187	57.1241	252.572	32.6039	213.894	42.8569	70.6722	9.22565	49.0819	4.87502	bd	21.8006	5446.06	0.893341	1.26219	2.05163	21.323
4.28905	5.17437	1938.54	1191.69	1702.54	835.237	362.605	1014.56	2119.21	239.45	1058.18	195.961	45.5379	293.659	31.2192	167.055	39.7358	78.6277	7.45171	36.1664	8.04091	bd	15.606	5334.86	1.00972	1.44416	2.3828	21.0198
4.32425	5.75357	2327.7	861.37	1311.84	1067.57	300.911	1120.02	2231.32	284.601	954.165	209.596	51.5829	200.886	29.7015	176.51	28.3124	87.9415	13.4108	45.5956	3.51815	bd	19.0994	5437.16	0.928747	0.898614	0.93714	37.707
4.3594	5.3467	2726.15	894.008	1679.9	1322.12	690.321	1575.3	2836.88	354.282	1325.29	207.462	46.3877	260.874	40.1168	224.249	41.4767	80.5667	6.37823	43.9752	2.45149	0.185594	18.7474	7045.69	0.890733	1.02924	1.33999	31.8763
4.39455	1.73375	2226.74	767.154	1824.17	1061.46	706.58	1311.95	2538.02	312.624	1080.3	210.244	45.4901	243.067	37.8394	205.324	33.7872	69.6398	9.64005	40.8094	5.97129	0.167005	17.4627	6144.71	0.930833	0.958031	1.05822	31.416
4.4297	6.18218	3337.28	615.171	1680.48	1195.06	551.72	1416.56	2244.39	329.926	1063.09	189.978	29.4558	269.712	36.3792	158.336	26.8859	85.858	10.8582	31.4176	5.38521	bd	21.6251	5898.24	0.770783	0.75233	0.955094	44.4494
4.46485	5.63754	2412.81	2532.46	1657.12	986.917	577.41	1196.45	2532.52	381.169	1025.14	197.846	58.9091	227.54	21.7999	201.081	26.0644	68.5786	5.63913	42.8029	5.29932	bd	16.4173	5990.84	0.875664	0.64262	0.550217	37.8646
4.5	4.94555	3046.05	712.501	1253.85	874.549	349.917	1088.44	1716.49	160.989	945.002	176.738	49.7108	222.652	29.0791	168.495	30.9713	61.1287	10.6682	33.311	5.75196	bd	14.1559	4699.43	0.929439	4.10595	nd	28.2374
4.53515	6.23647	2281.76	358.446	1813.47	1106.62	446.527	1412.22	2131.97	190.798	827.712	200.84	47.154	223.805	31.009	136.629	29.4851	51.12	8.38246	44.9326	4.61955	bd	13.1706	5340.67	0.919016	1.76645	3.77214	37.5316
4.57035	6.90261	2748.83	841.01	2182.11	1415.82	567.256	1554.71	2575.39	344.05	1369.16	351.438	60.1135	238.127	41.9039	239.596	67.117	76.6929	7.99827	43.8521	6.01277	bd	22.2189	6976.16	0.82555	1.03985	1.62768	21.0948
4.6055	6.69841	2744.64	763.868	1851.3	923.915	291.206	1013.93	2070.48	223.31	817.634	246.783	59.7625	158.632	35.9252	159.839	36.0824	61.4744	7.44526	42.6522	4.21354	bd	18.0005	4938.17	1.01995	1.1629	1.29787	25.6057
4.64065	5.07475	2431.61	766.67	1594.64	1093.85	345.038	1128.75	2523.75	291.073	1092.29	195.178	38.7583	287.215	34.6104	161.924	31.3587	62.7257	9.38314	50.6757	4.00122	bd	22.5683	5911.7	1.03467	1.11863	1.17821	34.8817
4.6758	1.22415	2313.48	1101.51	2479.59	1277.59	461.804	1589.59	2499.4	239.936	1095.91	217.319	39.035	274.509	39.7674	196.318	30.4498	78.1697	10.0415	30.8868	5.30156	0.349542	17.744	6346.64	0.919748	1.80621	4.59597	41.9573
4.71095	7.7671	2764.16	755.342	2485.82	1187.33	347.764	1068.63	2209.89	227.821	769.16	198.088	42.1547	177.006	32.5416	219.599	37.6188	108.967	8.88425	25.5676	4.35228	bd	18.3602	5130.27	1.04849	1.11914	1.13137	31.5622
4.7461	7.44018	3427.44	758.736	1527.33	880.699	480.324	1418.61	1763.84	201.998	920.152	198.294	38.863	232.397	30.763	170.272	33.9511	71.0799	7.54257	38.4899	5.84116	bd	19.6821	5132.1	0.742988	1.50623	4.77946	25.9402
4.78125	0.203819	2804.4	1444.56	1692.65	1057.66	406.869	1052.76	2163.76	232.047	1034.09	170.111	33.6684	262.747	28.4797	176.171	38.4978	61.9867	7.6148	40.8169	5.9305	bd	17.0951	5308.68	1.0262	1.54435	2.67841	27.4732
4.8164	6.61511	2890.78	1206.9	1798.16	1090.33	533.609	971.156	2201.98	306.415	993.501	258.75	41.8299	332.022	29.5564	164.413	29.5206	68.0857	13.2471	44.8329	7.01678	bd	16.5967	5462.32	0.94305	0.799074	0.712262	36.9346
4.8516	3.00847	2554.79	977.905	1846.58	1016.92	583.743	1075.73	2205.56	189.134	1041.77	183.638	41.3942	279.348	33.4031	157.142	46.9257	106.025	10.7272	39.0774	3.12629	0.381132	21.1229	5413	1.1299	3.35314	nd	21.6708
4.88675	5.7038	1908.91	675.942	1396.86	825.691	376.753	873.279	1670.63	202.982	721.632	116.631	44.8968	186.59	18.2337	112.609	25.8677	58.6298	5.63362	32.1944	3.03568	bd	14.6599	4072.84	0.93157	0.999841	1.15043	31.9198
4.9219	0.720935	2675.7	1230.66	1728.63	965.68	349.032	1067.79	2170.61	217.837	937.206	203.899	42.3042	300.365	36.1437	175.79	40.0653	108.289	10.3931	43.8709	7.84855	bd	19.348	5362.42	1.05132	1.5538	2.39868	24.1027
4.95705	7.83227	2800.35	1027.58	1780.72	1191.08	318.275	850.815	2276.94	223.589	898.256	204.424	50.3925	226.576	25.1297	192.22	21.6092	63.1338	8.02958	21.896	6.39143	bd	17.7954	5069.41	1.22663	1.43302	1.41447	55.1188
4.9922	9.53656	3778.38	870.715	2571.93	1123.79	741.804	1562.07	1914.31	247.748	1187.1	238.626	55.2771	226.72	31.5846	171.736	37.5975	54.1291	5.34956	68.7746	7.02921	bd	22.6757	5808.05	0.703545	1.47968	6.75806	29.8901
5.02735	8.94254	2551.28	857.517	2028.2	812.56	606.313	1056.47	1754.48	182.213	701.203	198.858	40.9107	191.629	27.5718	156.779	22.4379	58.3411	7.5619	27.7989	5.56971	bd	16.6367	4431.83	0.922378	1.28071	1.88596	36.2138
5.0625	3.39956	4970.83	1540.69	2444.83	1420.76	844.549	1468.54	2184.96	229.845	682.054	180.736	65.8969	192.627	29.7088	213.547	37.5178	103.361	8.83569	54.8191	5.71535	0.205611	26.6032	5458.17	0.858505	0.983841	1.25927	37.8689
5.0625	4.75624	2397.41	1065.08	1891.6	861.086	265.535	662.173	1198.42	142.309	665.917	98.1357	29.4771	159.298	24.3459	133.4	20.7223	60.2644	8.70744	30.1339	5.99563	bd	11.9962	3239.3	0.91424	1.53253	3.91809	41.5535
5.09765	4.14396	4013.67	1326.91	2489.16	1360.17	655.245	1101.51	1699.39	184.096	772.563	149.255	31.003	270.03	28.8355	170.849	33.8132	87.1622	4.49067	41.3742	6.55617	bd	21.1087	4580.93	0.867761	1.38387	2.62001	40.226
5.1328	6.00466	3176.64	1998.7	1694.82	895.062	534.728	895.712	1759.56	143.186	485.189	107.235	23.8976	141.759	23.7127	134.149	23.8377	61.398	7.459	51.3594	6.66892	bd	14.5693	3865.13	1.12434	1.42272	1.5191	37.5482
5.16795	9.16419	3236.94	1387.03	2062.12	1019.85	641.078	644.045	1502.65	132.809	451.095	89.0101	25.8	131.161	14.7157	124.667	31.1068	56.5773	7.41854	34.3755	2.46139	bd	19.0425	3247.89	1.20088	1.31291	1.18288	32.7856
5.2031	7.18145	2283.6	1317.83	1258.78	773.724	380.996	698.722	1348.91	107.027	386.61	115.222	25.0192	151.79	16.9972	118.65	26.2208	61.3836	4.08752	19.8919	4.07079	bd	12.7908	3084.6	1.12308	1.55739	1.80844	29.508
5.23825	7.83668	2749.6	829.545	1720.12	821.8	476.338	935.646	1148.4	135.591	583.794	139.446	37.4081	188.503	22.5099	110.362	27.537	59.0538	7.80512	22.9654	3.33005	bd	12.0174	3422.35	0.728803	1.32235	3.38897	29.8435
5.27345	7.58531	4313.75	1825.21	1966.29	1224.59	482.038	1086.68	1511.03	196.108	847.32	172.45	39.9797	316.938	29.0856	189.757	38.5675	89.6249	9.14668	26.8012	7.73715	0.218013	21.8962	4561.23	0.758101	1.20992	2.76801	31.7519
5.3086	2.22982	3165.63	1883.35	2161.72	1219.53	658.616	1252.29	1777.84	179.235	763.295	158.387	43.9531	213.873	36.2983	212.138	42.4006	132.646	12.5036	45.8541	7.91849	bd	20.935	4878.64	0.846778	1.5215	3.26073	28.7621
5.34375	7.18624	2796.12	842.81	1585.45	1043.88	404.695	963.324	1385.57	118.912	529.806	98.0202	39.2691	161.811	23.1341	130.629	22.2662	70.8427	7.33867	34.0054	4.6704	bd	14.4935	3589.6	0.902649	1.92912	4.77688	46.8817
5.3789	0.78838	2930.42	790.988	2297.23	1064.35	508.97	769.606	1409.8	187.232	778.498	150.182	42.4435	157.992	30.0477	175.404	32.0897	93.9629	8.3824	66.8435	6.91582	bd	20.9458	3909.4	0.87257	1.11313	1.73338	33.1679
5.41405	8.17589	2789.1	901.412	2062.72	1250.99	459.849	1048.61	1719.69	165.972	591.669	119.341	30.475	174.706	18.9371	147.191	39.4379	81.9856	8.47589	44.1676	11.6202	bd	16.8201	4202.27	0.942234	1.26234	1.69948	31.7204
5.4492	9.14755	4073.05	1006.63	2052.32	1531.65	628.964	803.514	1279.85	143.7	542.594	159.024	36.4793	151.269	23.3535	157.152	29.4051	76.8134	10.8067	47.2318	4.34291	bd	13.8746	3465.54	0.87167	1.15752	1.72656	52.0878
5.48435	5.3116	3718.75	926.596	1232.64	1217.95	471.639	766.686	1220.01	135.646	561.382	100.464	36.6973	221.552	24.1186	213.234	27.8198	87.4971	8.06823	47.3631	4.4638	bd	14.5909	3455	0.874692	1.32043	2.3402	43.7799
5.51955	3.54516	1794.65	587.429	1231.57	860.491	328.686	696.967	1114.39	101.353	523.782	72.8657	23.1207	153.748	16.359	123.894	25.8159	66.0607	5.80724	39.5922	4.45241	bd	8.90551	2968.2	0.948209	2.5535	87.4087	33.3318
5.5547	5.05403	3028.54	1213.07	1469.71	992.953	452.934	993.605	1425.11	121.888	453.258	105.805	31.259	173.21	19.1633	145.615	31.6422	95.1914	13.2925	35.4414	7.75821	bd	15.3665	3652.24	0.901942	1.4925	2.41996	31.3806
5.58985	12.3781	3406.75	1049.55	1224.41	951.493	413.168	1089.81	1632.46	174.494	682.335	148.784	36.3115	215.98	32.0989	184.308	36.2609	99.8994	10.2594	29.4253	5.53399	bd	17.9317	4377.97	0.856806	1.26989	2.12916	26.2402
5.625	3.22332	2249.52	1250.27	1661.96	1160.06	462.643	821.09	1258.06	165.183	574.423	144.621	40.1718	186.426	31.091	186.592	34.4532	105.672	10.269	32.4041	7.91237	bd	21.2984	3598.37	0.797344	0.904449	1.26937	33.6705
5.66015	2.75982	2420.08	915.679	1316.05	703.78	320.284	711.5	792.124	93.5793	390.305	90.0826	31.2058	148.417	16.5935	138.822	27.8223	71.955	9.32464	21.1943	5.31528	bd	15.4534	2548.24	0.684032	1.25721	3.24646	25.2956
5.6953	6.12188	1660.72	348.028	1472.42	867.381	381.231	531.373	888.926	97.8983	375.599	71.1838	23.2671	155.863	26.1813	140.547	27.3151	52.6199	4.45958	34.1069	3.7014	0.15127	8.63426	2433.04	0.904211	1.20321	1.75051	31.7546
5.73045	2.15188	3595.82	1555.78	2031.11	1230.91	605.494	999.824	1340.53	140.841	553.323	106.525	34.8916	217.054	27.7987	195.673	35.5557	62.1672	8.91855	58.4689	6.51034	bd	20.3927	3788.08	0.804291	1.29984	2.45494	34.6191
5.7656	1.85199	2661.77	970.082	1416.19	1033.85	579.409	796.375	1242.5	132.782	596.163	125.56	31.2087	157.493	23.9246	149.901	25.7394	68.1956	9.48261	38.0845	6.82079	bd	19.6674	3404.23	0.878382	1.57095	3.70686	40.1661
5.8008	8.91355	5307.14	2278.13	1502.79	1359.29	843.702	1388.48	1605.31	175.386	697.218	178.739	37.1274	302.835	38.5544	215.514	43.2167	133.789	10.4386	55.2753	6.82544	bd	19.3446	4888.71	0.720087	1.26968	2.84178	31.4529
5.83595	3.14379	2910.49	679.379	1709.52	1138.02	316.001	733.877	1124.42	117.369	561.305	122.075	43.9094	156.073	20.8124	123.556	28.0258	81.033	7.61466	36.2145	4.75718	bd	16.3021	3161.05	0.876781	1.8268	6.55592	40.606
5.8711	2.36265	2300.38	850.151	2223.62	1085.74	440.776	880.182	1106.6	131.478	572.826	105.454	39.8066	109.449	24.3774	187.891	27.6001	96.6354	7.52036	27.9822	4.77241	bd	18.632	3322.58	0.738278	1.34018	3.48707	39.3381
5.90625	4.88389	2306.62	524.042	1532.87	812.022	430.929	874.396	978.885	121.157	589.586	95.7225	28.7771	115.736	19.1518	136.98	23.7365	56.5773	8.36944	20.6208	4.5156	bd	17.2591	3074.21	0.675502	1.60307	9.45554	34.2098
5.9414	7.40574	2368.04	643.773	1337.36	794.622	319.709	543.275	1017.78	161.177	393.078	95.4124	19.6858	115.496	21.2721	107.249	24.3606	43.8513	4.63143	23.7733	2.77605	bd	15.6873	2573.82	0.80585	0.57672	0.537255	32.6191
5.97655	4.04619	3473.89	1061.44	1793.95	1154.63	384.481	979.6	1871.42	111.737	609.777	138.914	47.766	246.914	27.6077	170.149	31.6283	76.713	12.6374	46.6097	5.56508	bd	23.4015	4377.04	1.22944	4.65055	nd	36.5061
6.0117	10.7858	4513.13	995.301	2248.53	1247.25	402.977	948.426	1355.41	146.383	569.104	173.289	51.1963	236.682	24.7346	145.22	29.0988	126.974	5.56889	55.9323	8.29994	bd	19.6632	3876.32	0.828998	1.24755	2.17085	42.8625
6.04685	5.28716	2158.39	602.012	1502.17	799.094	325.469	636.14	1113.24	99.3416	360.309	94.4217	12.7223	121.771	21.0784	141.592	28.0591	82.8522	7.12976	29.3895	3.64292	bd	12.5573	2751.69	1.01063	1.39088	1.79039	28.4789
6.08205	6.11712	3414.53	1023.81	2170.06	1103.62	481.639	805.952	1149.43	152.346	467.902	96.7576	22.3732	141.089	21.2084	191.096	23.832	88.5879	10.7215	38.7559	6.16839	bd	18.1787	3216.22	0.762527	0.801829	1.09348	46.3084
6.1172	5.37221	2652.25	720.608	1548.89	772.551	459.472	738.385	1032.6	117.435	347.702	92.7593	12.7873	150.57	24.8689	137.418	27.315	61.0385	8.40581	12.651	3.02286	bd	17.023	2766.96	0.801981	0.908493	1.23555	28.283
6.15235	1.4002	4026.46	1144.73	2752.93	1227.5	633.923	865.71	1255.24	122.977	646.835	119.275	41.6432	155.407	32.54	173.688	36.7294	77.6269	13.5108	34.0381	5.8306	bd	16.4375	3581.05	0.86718	2.50042	nd	33.4201
6.1875	7.07313	4211.35	1989.8	2405	1172.88	435.41	918.496	1094.3	118.47	425.385	124.097	22.916	166.983	27.4019	181.844	42.9427	90.9968	7.52894	46.8775	6.7702	bd	16.2552	3275.01	0.736867	1.13402	2.11886	27.3126
6.22265	5.26668	2139.19	472.911	1734.79	741.45	260.826	528.875	1092.07	74.1529	305.893	69.7135	18.8065	105.824	15.2806	90.2944	24.377	54.2535	4.63454	47.5786	4.07501	bd	16.3178	2435.83	1.24074	2.15179	2.91622	30.4159
6.2578	3.26148	2432.02	1649.2	1821.35	1094.73	367.573	709.418	762.415	83.9463	410.83	82.3111	16.8365	127.997	16.1503	93.5349	22.7594	48.3275	6.45532	41.0474	4.45001	0.158102	14.3276	2426.48	0.683705	1.82642	12.0645	48.1
6.29295	8.80638	2909.61	746.885	3284.12	1517.7	562.58	864.575	1225.78	130.958	443.328	108.924	28.3182	182.163	23.7974	151.093	33.7132	100.933	11.1047	52.0419	6.38887	0.437383	17.5825	3363.12	0.828249	1.08268	1.60035	45.0181
6.32815	2.519	2976.28	1254.53	1359	883.812	405.401	704.57	969.546	81.8155	325.156	64.0884	19.4334	127.093	17.6151	89.7859	21.1676	42.6207	6.30453	49.4939	6.5965	0.168472	18.0232	2525.29	0.880661	1.64326	3.08855	41.753
6.3633	3.04727	3545.06	1286.79	1741.01	915.753	298.123	782.862	850.504	111.1	364.766	124.479	24.1128	136.864	23.7577	147.489	27.8437	85.9352	6.9321	43.1615	5.73632	bd	12.3005	2735.54	0.649978	0.86075	1.61727	32.8891
6.39845	8.79804	3107.79	1149.02	1753.67	1031.02	466.55	816.85	1136.49	104.035	419.585	80.5201	22.5068	147.996	25.0834	146.691	28.6408	83.645	6.16209	43.0792	7.18232	bd	17.2097	3068.46	0.864162	1.54552	2.95771	35.9983
6.4336	8.56996	4940.66	2391.9	1913.61	1080.85	692.889	1149.59	1397.51	127.644	448.967	101.111	29.1423	154.086	20.1295	152.946	30.948	71.4028	8.37803	48.809	6.02698	bd	15.873	3746.69	0.788831	1.31532	2.35425	34.9248
6.46875	6.29402	2736.5	797.814	1827.13	794.374	405.196	454.572	854.04	77.1943	320.044	65.3028	12.3648	180.038	14.0692	137.404	21.0147	73.1644	4.36266	25.1406	4.70761	0.336181	13.2403	2243.42	1.05005	1.62853	2.45515	37.8009
6.5039	6.47827	3603.65	1154.89	1780.25	876.182	418.571	840.567	1092.69	114.253	414.708	71.0426	30.5821	87.6505	11.6945	147.708	26.4612	72.6623	7.35638	42.9351	7.44099	bd	25.8353	2967.75	0.789685	1.18801	2.06058	33.112
6.53905	4.4573	2350.52	751.482	1332.79	655.478	235.807	557.079	621.718	79.0061	327.926	71.2217	10.7254	89.8178	15.7584	88.6639	18.0358	49.2581	4.74454	28.5862	4.4374	0.139489	14.3524	1966.98	0.667862	1.16028	2.95286	36.3431
6.5742	2.16545	4557.66	1680.65	1771.89	819.576	293.491	526.765	659.082	87.5702	381.896	114.545	21.15	106.886	18.691	114.502	21.805	69.7232	7.4999	39.0817	4.59322	bd	15.1747	2173.79	0.705236	1.20037	3.14892	37.5866
6.6094	3.87955	2340.8	1168.04	1931.29	974.549	486.209	674.769	693.378	108.649	317.973	67.7879	20.0272	141.873	15.3691	163.69	26.3829	66.4114	7.89017	39.8282	6.67428	bd	24.7345	2350.7	0.586491	0.653758	1.20209	36.9386
6.64455	4.5694	3545.71	1109.2	2428.58	827.276	436.864	751.946	931.054	93.4553	305.11	89.674	32.828	136.124	19.1893	144.715	38.7246	71.8332	7.50774	33.253	5.24178	bd	18.2817	2660.66	0.775316	1.11455	1.82912	21.363
6.6797	2.39178	2712.88	993.51	1385.59	532.744	382.322	549.043	628.697	69.0723	290.252	41.6321	12.2997	101.528	10.3808	91.5104	24.1985	46.3713	5.80441	28.4134	6.06726	bd	7.95376	1905.27	0.71414	1.36734	3.50025	22.0156
6.71485	3.13	2833.15	2506.81	2349.26	1306.82	326.674	715.641	1077.33	108.185	490.4	96.4083	30.9577	154.062	20.8799	152.518	31.9231	76.1226	7.83373	44.3332	4.09826	bd	11.2643	3010.7	0.880088	1.70185	4.35209	40.9365
6.75	3.94213	3122.92	2824.27	1204.98	715.632	346.824	694.472	823.645	91.0978	263.226	67.2722	21.8608	118.985	17.1597	125.672	26.4362	76.1438	6.85877	24.1004	3.08277	bd	19.8946	2360.01	0.729351	0.917699	1.45185	27.0701
6.78515	4.18192	2237.96	2558.26	1613.68	859.472	240.315	543.471	702.105	72.2479	319.941	62.0696	12.2236	131.617	16.4306	122.823	26.1821	63.6754	8.65452	18.4659	6.02971	bd	18.0475	2105.94	0.790849	1.59154	4.28039	32.8266
6.8203	2.1638	3058.55	1569.1	2142.8	1217.56	339.759	615.238	817.919	85.2273	310.851	82.2648	13.7347	133.107	18.6768	114.415	26.8032	75.3188	6.68449	50.0436	6.12034	bd	17.2102	2356.4	0.802246	1.19851	2.04473	45.4259
6.85545	2.6262	3122.07	1380.15	1981.5	949.173	379.799	546.393	754.385	75.5931	267.986	66.8158	19.2196	109.876	14.7747	103.911	19.4945	48.1343	7.9676	32.4004	5.15685	bd	14.0481	2072.11	0.833537	1.20874	1.92111	48.6892
6.89065	10.2143	3130.07	1590.24	1872.6	1234.25	413.579	603.364	1006.97	89.0635	315.529	78.9743	19.2477	88.8761	14.9293	101.236	29.5911	76.9167	9.39384	26.9428	5.5506	bd	13.3529	2466.59	0.984333	1.36847	1.79798	41.7102
6.9258	5.98384	2561.44	2679.19	1633.12	855.798	447.412	614.423	668.956	64.7607	287.946	67.1495	21.3673	85.4334	13.227	120.251	27.9066	58.0095	5.84983	39.9545	5.8928	bd	12.4905	2081.13	0.717561	1.70388	5.52665	30.6665
6.96095	3.19061	3735.06	1303.34	1772.12	1261.7	461.424	615.681	700.16	93.3486	403.037	83.3158	18.9305	143.302	21.5411	134.593	20.5597	92.2305	7.01816	36.4426	5.48297	0.213389	21.0823	2375.64	0.664101	1.17639	3.28304	61.3677
6.9961	4.34747	2150.71	958.151	1488.93	809.299	352.007	559.246	580.781	60.4553	270.931	40.3582	31.8015	90.6552	10.4069	80.3076	16.7551	59.0264	6.94299	20.4	3.10625	0.149315	12.0648	1831.17	0.67934	1.60737	5.65172	48.3017
7.03125	0.134523	2152.62	2993.28	1407.51	871.726	452.441	662.175	753.943	97.4137	306.934	54.6848	15.6502	105.219	14.36	120.197	25.8243	61.1849	4.06495	41.9956	4.8049	bd	15.3304	2268.45	0.672374	0.839802	1.45948	33.7561
7.0664	7.3672	2273.02	942.045	1096.55	685.633	367.73	456.819	535.914	46.7105	217.019	46.9898	18.5102	96.8293	15.7264	83.4519	15.9607	64.4731	5.16117	25.2647	3.82908	0.285895	15.2165	1632.66	0.780013	2.0575	7.74145	42.9574
7.10155	5.58707	2727.65	1301.99	1837.25	887.636	417.888	543.619	616.23	62.8662	243.68	70.0197	19.6504	119.028	12.1862	81.2122	21.9683	52.522	7.53419	39.4221	3.63734	bd	13.8411	1893.58	0.726396	1.31569	2.87195	40.4053
7.13675	4.49801	1882.16	975.664	1311.46	582.932	288.353	449.678	610.299	47.8208	255.413	42.2679	11.2405	47.9003	13.5335	97.7386	20.7778	57.8676	6.86357	34.6283	5.16645	bd	11.835	1701.2	0.892136	3.28556	nd	28.0556
7.1719	7.22453	2753.81	1225.66	1341.09	937.76	320.651	654.115	647.651	75.5423	258.576	62.3506	20.8818	68.7647	22.2108	137.059	21.5263	77.6996	11.7736	39.7251	7.87572	bd	14.7401	2105.75	0.634739	1.00231	2.14339	43.5635
7.20705	8.00292	1883.58	1166.74	1396.45	659.41	358.775	439.261	576.137	65.0273	235.926	68.7429	18.8563	103.752	16.5017	75.1278	29.1182	52.5567	3.33537	33.5005	3.2003	0.328571	11.6042	1721.04	0.772763	1.10005	1.89002	22.646
7.2422	5.22441	3194.64	901.554	1689.74	1172.49	564.683	734.796	559.001	57.6639	290.083	64.6384	18.4371	122.877	22.2053	160.019	25.7976	86.8314	7.32189	33.4634	4.08552	bd	15.4388	2187.22	0.54199	2.08922	32.647	45.4497
7.27735	2.01004	2841.22	1116.09	1506.47	885.69	310.211	584.296	564.667	62.2467	236.742	41.5214	11.2886	88.5278	13.3608	72.2054	15.3789	64.7194	6.96166	51.0194	5.07521	bd	14.4935	1818.01	0.634925	1.18927	2.95516	57.5913
7.3125	5.43155	2666.78	851.584	2082.4	847.597	424.622	622.106	778.497	57.0372	207.67	33.6023	17.1021	92.668	19.9543	113.104	23.4388	79.6443	7.61676	45.8916	4.10724	bd	12.1744	2102.44	0.857473	1.70126	3.07684	36.1621
7.34765	3.82886	2033.24	589.437	1616.09	674.308	224.767	340.926	554.32	56.4581	170.447	49.545	8.17703	54.8947	11.3694	81.8406	13.6679	42.1936	6.93338	23.8611	3.73991	bd	9.49896	1418.37	0.917854	1.0295	1.21825	49.335
7.3828	3.67632	2906.08	831.715	1405.69	751.052	338.973	522.721	635.339	53.9832	251.318	44.5942	10.0118	63.9281	13.4914	91.4862	25.2187	57.2969	8.28668	41.4013	9.16036	0.178212	17.0244	1828.24	0.805828	2.11935	7.79725	29.7816
7.418	5.37946	4017.43	1128.47	1622.4	697.582	300.329	419.206	508.877	67.4786	259.025	68.4313	15.8486	76.4743	15.5417	94.8471	29.0762	75.9544	7.54371	18.9318	3.61711	bd	16.5919	1660.85	0.692919	0.999948	2.00648	23.9915
7.45315	5.30516	4133.01	1377.06	1734.84	895.574	442.625	618.067	702.595	65.6579	204.554	58.5552	13.1225	111.313	15.0248	92.6861	28.2921	76.5302	7.77609	42.7104	6.91004	bd	17.45	2043.79	0.747474	1.15037	1.98687	31.6545
7.4883	6.35226	3096.32	2054.8	1255.29	762.755	329.456	531.134	761.909	44.9634	146.022	27.4113	10.7978	89.0112	16.894	110.694	26.503	49.0702	6.83223	37.4157	4.46735	bd	12.9604	1863.13	1.00334	1.88688	2.66175	28.7799
7.52345	2.51719	2946.72	820.393	1217.65	726.809	249.006	493.501	525.095	54.0958	206.864	53.9287	6.96867	86.7155	17.8051	98.7735	17.2471	51.4601	6.68251	37.958	6.79813	bd	9.47127	1663.89	0.69313	1.28105	2.91527	42.141
7.5586	7.25401	3164.39	3320.37	1348.36	993.615	419.966	554.862	663.808	48.8368	193.926	44.3884	20.5278	117.035	16.6792	107.443	24.6888	58.9228	9.61817	39.5044	6.60482	bd	16.0492	1906.85	0.828548	1.88269	4.06368	40.2456
7.59375	3.27651	2602.73	1655.6	1496.64	783.751	503.116	534.843	641.625	61.5265	244.527	51.6268	15.7983	128.755	13.2798	170.215	28.9839	100.954	8.35459	41.5253	5.85886	0.370186	16.5392	2047.87	0.770006	1.44612	3.11789	27.0409
7.6289	5.16995	3749.79	3081.66	2240.63	1076.94	421.773	504.279	581.143	64.5416	230.148	29.5072	11.6234	113.89	16.5321	105.703	21.8133	47.6447	11.8134	60.4282	2.64539	0.395031	22.9538	1801.71	0.714615	1.09732	2.10298	49.3709
7.66405	3.45497	4584.69	13455.1	2359.29	956.915	458.294	702.635	673.882	62.4683	346.832	80.9721	13.666	102.03	22.216	102.802	38.6209	75.499	8.38457	53.6809	7.0675	bd	19.4277	2290.76	0.662501	3.2006	nd	24.7771
7.69925	4.52073	4007.78	1916.44	1457.93	820.146	528.16	419.838	598.708	47.1902	175.727	34.4024	10.1638	101.172	10.7386	79.8229	17.1879	64.307	8.96522	41.1003	5.04563	bd	16.2762	1614.37	0.921902	1.62215	2.65035	47.7165
7.7344	10.3759	3468.72	2078.74	2312.24	944.161	543.526	568.403	607.792	69.901	239.623	55.1421	16.2911	69.877	12.7796	89.1435	32.6712	61.0604	8.18371	16.8606	4.87987	bd	19.5412	1852.61	0.671881	1.01801	2.01863	28.8989
7.76955	4.96422	2222.93	1606.77	1346.91	518.269	343.178	289.181	315.162	39.2118	143.596	34.3327	10.925	59.4523	8.08432	69.6582	19.1496	42.4126	2.84146	18.9259	1.77564	bd	12.3857	1054.71	0.662613	1.00827	2.10891	27.0643
7.8047	3.22836	2756.2	1133.11	1262.41	603.744	478.416	335.057	494.479	39.8701	167.767	54.8401	8.3282	54.6964	12.9759	62.7427	14.5044	33.8162	3.72648	48.1183	4.21298	bd	12.7732	1335.13	0.937207	1.86699	3.72168	41.6249
7.83985	3.6594	2188.64	1101.75	1906.23	678.282	426.865	477.284	510.131	48.9624	188.701	30.1915	13.1142	57.1118	12.1502	69.3824	13.8436	57.9603	5.6327	25.4501	4.1231	bd	13.7536	1514.04	0.709985	1.38839	3.18429	48.9962
7.875	4.14808	4410.71	1472.17	2269.54	875.024	530.726	393.051	519.258	64.356	203.795	51.3525	15.8624	120.099	22.1366	108.3	34.1318	79.8756	8.19562	52.5712	6.56269	bd	14.6436	1679.55	0.749109	0.879173	1.32152	25.6366
7.91015	5.11505	4638.21	2328.82	1253.06	652.287	314.874	289.212	298.03	33.3029	118.785	35.2549	8.5185	41.2258	9.04097	69.6556	12.492	25.3016	7.62507	33.9003	4.11302	bd	12.5419	986.458	0.661223	1.0909	2.33876	52.2164
7.94535	5.31043	4092.49	2538.5	1004.14	378.586	308.668	257.959	259.149	24.7167	105.55	14.11	4.16864	41.9092	7.16977	43.4883	12.8334	27.4416	2.45968	28.1619	1.85765	0.108471	10.1844	830.975	0.680244	1.61538	4.93226	29.5
7.9805	7.2435	5246.4	3156.41	1936.76	610.491	416.065	338.118	480.98	58.4802	151.714	25.1114	14.3471	73.8523	10.8539	86.6801	18.7681	35.2577	6.06897	37.7108	4.91061	0.336181	15.4296	1342.85	0.789196	0.778054	0.976494	32.5281
8.01565	4.66287	3601.42	2603.59	1611.49	612.972	538.709	348.762	431.488	41.929	133.569	30.6748	7.33736	40.2572	8.06608	64.2055	9.60776	40.7602	2.81323	22.9328	4.46317	bd	15.9694	1186.87	0.783103	1.12698	1.81669	63.7997
8.0508	5.43961	3575.35	28585.5	1725.49	589.371	458.374	363.253	450.859	28.6412	123.956	30.3864	11.5429	71.8053	11.4651	69.2575	16.927	49.5191	5.40933	18.7595	4.244	bd	14.5179	1256.03	0.88327	2.47873	6.38768	34.8183
8.08595	3.31745	2927.79	24295.7	1620.1	708.283	549.49	355	337.733	30.2121	143.384	38.2092	8.36062	40.3024	8.32295	71.8779	20.6938	43.9574	6.4127	18.3461	3.9789	bd	18.9399	1126.79	0.664535	2.0961	11.3355	34.2269
8.1211	6.71961	5075.54	2128.53	1533.51	973.259	591.545	463.492	502.395	52.9778	187.274	29.4631	18.0384	63.8271	12.1302	124.408	27.1899	78.6887	11.2091	44.5345	5.66102	bd	20.2607	1621.29	0.69712	1.14518	2.31111	35.7948
8.15625	4.18866	4346.95	1880.07	1705.43	949.852	388.864	511.329	469.858	48.0004	182.513	33.9407	18.4787	60.7381	12.4403	114.328	20.4651	63.0303	9.3114	23.1641	4.14861	bd	13.6925	1571.75	0.625678	1.2829	3.35136	46.4134
8.1914	3.93393	3213.48	2048	1583.69	788.857	542.659	441.794	571.641	45.8836	198.149	22.8938	8.45883	57.8821	12.8322	111.886	26.0535	90.4577	7.35299	32.5677	5.36751	bd	18.6844	1633.22	0.856449	1.95473	4.79797	30.2783
8.2266	7.37688	4241.41	1316.84	2013.31	1008.45	655.065	442.359	583.968	45.911	237.78	42.4436	15.0461	91.6662	15.2879	99.519	24.3099	63.69	7.93427	63.7395	5.96766	bd	17.6526	1739.62	0.873972	2.97293	181.471	41.4831
8.26175	8.40149	3191.92	1391.42	1424.36	705.465	398.247	366.373	302	32.3694	123.047	37.3513	9.5932	65.6444	11.6958	79.3053	20.7748	55.5674	7.54238	31.0321	3.96897	0.326032	14.5665	1146.26	0.570321	1.22238	3.55835	33.9577
8.2969	3.60685	3678.24	1517.86	1535.34	864.422	423.583	437.581	339.736	45.2879	144.172	43.7514	12.4078	62.72	13.4469	69.2423	14.9248	35.9346	9.71519	37.0286	6.41734	0.881214	17.5606	1272.37	0.514423	0.821064	2.10807	57.9184
8.33205	10.8759	3538.48	1687.12	2020.67	869.895	449.878	469.334	483.679	44.2346	203.556	47.8165	15.8964	97.053	18.8996	84.6748	26.9559	60.8496	5.41639	28.56	3.89725	bd	21.947	1590.82	0.700958	1.9237	7.77944	32.271
8.3672	6.0331	3270.74	1112.7	1708.51	789.451	453.919	303.538	463.504	36.3214	151.56	34.712	10.7691	81.3433	12.503	91.5632	17.3426	57.5715	8.84893	34.3607	5.30361	bd	13.018	1309.24	0.967995	1.89663	3.57489	45.5209
8.40235	2.41979	3550.73	1795.7	1706.45	700.394	360.465	338.104	461.011	39.2969	159.766	35.9816	11.8141	73.4974	9.12064	87.8928	22.4153	48.4263	5.66208	65.5215	4.88782	0.199757	16.4678	1363.4	0.872371	1.67853	3.33365	31.2462
8.4375	5.40708	2483.37	1085.83	1727.7	641.594	398.913	396.047	658.171	39.0369	114.414	16.9368	8.00705	68.4798	11.1846	71.9752	12.38	50.83	6.13999	32.3725	3.93297	0.169212	10.3513	1489.91	1.1165	1.72902	1.96743	51.825
8.47265	5.13339	2481.98	768.496	1831.59	780.916	352.552	293.004	321.165	34.9337	103.21	8.82352	9.38245	63.2449	8.68664	93.9619	21.2902	74.3415	7.19864	37.3385	4.53016	0.176307	10.7854	1081.11	0.695652	0.948373	1.64353	36.6796
8.50785	6.13417	3652.3	1508.42	1548.52	719.535	346.405	324.916	404.118	44.0141	126.629	36.5034	7.37739	56.4974	7.84287	107.938	24.5864	61.7188	8.05388	26.2271	2.58391	0.385851	9.07325	1239.01	0.75645	0.929066	1.39836	29.2655
8.543	11.0677	3208.57	1718.91	2259.33	970.158	486.088	425.576	527.606	57.8698	166.466	23.0162	6.04268	44.6474	16.2766	124.946	28.6767	70.035	6.3756	36.6643	9.69301	0.771779	18.3506	1543.89	0.753008	0.922442	1.39277	33.8309
8.57815	3.404	2660.32	1624.9	1700.95	736.386	403.402	359.73	340.823	40.9172	127.65	29.6142	10.0983	46.0672	16.6896	84.5848	22.4913	52.7872	8.77814	46.6559	8.63497	0.687536	19.5122	1195.52	0.610259	0.896448	1.85943	32.741
8.6133	4.0601	2539.13	2018.32	1405.93	627.154	295.293	320.845	244.952	23.2599	114.125	31.1638	2.55806	54.1071	8.52421	60.0523	12.235	60.1824	6.47438	37.8245	5.2917	0.697232	13.9794	981.596	0.553877	2.1309	20.5284	51.2588
8.64845	2.2381	2671.3	1432.75	1424.38	710.679	327.382	373.187	359.001	27.453	103.595	27.7395	7.64787	59.4837	8.65824	92.1417	15.3218	62.3183	10.8958	37.8637	4.29434	0.371365	13.7194	1189.6	0.695632	1.69828	4.1905	46.3837
8.6836	5.30099	3072.63	2574.57	2317.65	944.414	518.032	525.62	468.1	34.1832	158.918	23.1435	9.11413	87.4441	14.823	96.7321	15.3489	66.3523	12.5298	52.6621	4.08577	0.256969	16.3492	1569.06	0.661203	2.45895	12.237	61.5296
8.71875	5.57857	2732.91	1946.83	1189.91	728.961	343.407	244.924	268.446	24.9529	103.639	29.7127	6.19192	44.9617	11.3292	78.524	20.6547	53.3638	4.5537	27.4364	3.4178	0.350902	11.6793	922.108	0.729507	1.58781	4.12135	35.2928
8.75395	6.38004	2418.32	2052.14	1486.57	592.572	256.238	267.421	256.387	25.6439	94.7434	29.4906	6.5345	27.0947	12.0392	63.3835	15.9925	62.1174	6.51537	31.1988	2.7035	0.889793	11.0598	901.266	0.649042	1.2668	3.04638	37.0532
8.7891	4.10267	3823.21	4352.06	1558.2	855.953	386.129	321.965	251.749	38.512	140.712	36.9363	15.0054	bd	12.7474	103.727	21.3734	63.1986	7.58454	40.962	4.23207	0.463527	22.9726	1058.7	0.495727	0.817953	2.37781	40.0476
8.82425	7.33077	3111.51	9819.36	1213.14	636.364	459.463	347.041	337.257	29.4804	132.938	32.6284	3.74641	29.9776	6.74651	81.4761	16.3479	37.2289	10.6825	48.2689	5.76245	0.181142	17.5995	1119.58	0.679131	1.93608	7.48131	38.9263
8.8594	4.00322	3041.42	2165.68	2269.9	745.82	257.87	281.463	310.744	30.6593	123.783	13.6528	11.0998	31.3745	8.61012	74.2308	23.0992	39.5535	2.90115	30.3004	5.6358	bd	11.5506	987.107	0.720559	1.43605	3.47086	32.2877
8.89455	0.977313	2226.78	3351.01	1228.47	571.127	321.965	219.552	232.455	24.6031	61.0658	16.6474	6.70553	25.018	7.8104	57.647	21.5771	42.2268	5.82891	38.2136	4.80909	0.151173	12.3387	764.16	0.685107	0.871285	1.44498	26.4691
8.9297	9.36078	4010.8	7223.56	2155	1016.57	470.057	408.442	280.598	33.7164	167.841	37.0472	4.78385	61.702	15.0103	111.956	28.2139	63.3883	5.50775	60.0521	5.6597	1.39707	14.9057	1283.92	0.483519	1.74544	23.7698	36.0307
8.96485	10.5224	3875.56	1506.41	2505.24	1182.24	427.242	443.249	452.566	35.6107	186.757	39.177	19.843	90.0236	22.178	166.794	31.3766	54.5157	6.34056	32.4796	7.52744	bd	22.3642	1588.44	0.723356	3.08497	nd	37.679
9	6.21956	1754.09	527.492	1358.69	544.817	327.313	233.411	217.589	18.9211	77.2986	15.3826	3.17852	35.3321	6.64883	72.8812	17.8088	59.9421	6.97155	42.0041	4.51218	bd	8.26971	811.882	0.659012	1.65675	4.86406	30.5926
9.0352	5.87193	2740.43	1480.98	1794.87	917.699	370.459	347.874	285.533	30.252	111.413	34.3241	8.94556	42.6667	7.99671	106.493	22.1373	56.333	8.69026	44.0908	5.92114	bd	16.6257	1112.67	0.570208	1.19158	3.33324	41.4548
9.07035	7.2803	1781.62	1251.8	1105.78	543.351	333.41	319.198	251.662	26.4079	81.775	10.0822	4.47295	60.3022	7.27271	78.9048	16.8129	52.2722	5.3378	39.0531	4.93556	bd	15.234	958.489	0.5546	1.01945	2.52839	32.3174
9.1055	6.7914	2301.44	925.633	984.845	612.501	305.912	260.874	171.189	21.5249	73.6932	7.84801	3.70793	36.0521	6.97121	61.3345	16.6403	27.2703	7.64629	38.5772	5.37306	bd	14.3381	738.703	0.461906	0.929975	3.00121	36.8083
9.14065	3.19508	2508.79	1614.45	1491.47	637.076	230.593	273.986	225.165	29.9923	87.3646	16.1749	9.55738	67.7337	11.6547	73.7533	15.7693	51.114	8.757	25.7662	5.49308	0.179595	11.5735	902.282	0.53557	0.76644	1.75757	40.3997
9.1758	4.62229	2329.89	953.436	1233.36	629.867	232.225	240.839	256.946	24.489	78.5375	27.0194	7.0418	42.3489	10.6826	77.6177	15.4897	38.486	5.76051	36.8808	2.13687	0.319095	11.5296	864.275	0.710495	1.15565	2.17105	40.6637
9.21095	5.31122	3173.89	1149.55	2041.25	1144.82	331.067	352.212	448.959	28.1851	126.9	22.6533	12.0441	52.0322	9.51903	71.9186	17.3856	57.2564	6.15799	58.7595	9.41658	bd	16.2515	1273.4	0.903923	2.68802	7.86243	65.849
9.2461	8.7181	2758.67	nd	1478.86	678.463	321.342	251.043	252.124	25.2005	89.5675	28.5221	5.26594	52.4098	6.41799	81.8415	19.9825	45.9814	7.87577	48.671	5.88325	bd	9.58228	920.787	0.671276	1.21504	2.66227	33.9529
9.28125	7.54957	2433.5	909.071	1427.04	699.229	351.791	329.413	203.648	23.7579	113.827	20.5429	7.72193	30.8723	6.27642	66.5782	24.3486	42.2696	3.59645	26.7638	4.33592	0.186548	12.6313	903.951	0.449019	1.64115	14.8461	28.7175
9.31645	8.09809	4590.39	1284.05	1352.06	729.467	217.878	336.639	177.883	24.6359	94.0352	22.0355	3.54565	44.1599	14.6692	83.1548	17.57	59.0528	9.98425	34.1733	5.87502	bd	12.895	927.413	0.382549	0.95077	4.34446	41.5179
9.3516	5.75248	1732.71	838.655	786.733	487.554	155.422	165.312	171.925	11.2774	47.0838	6.64746	10.2131	25.6535	6.22456	51.9518	13.4454	37.1022	4.66882	29.9483	1.94909	0.266981	9.86312	583.403	0.764521	2.2677	6.28466	36.2619
9.38675	3.94061	1962.28	1177.09	1270.84	571.405	409.219	226.746	193.895	28.1973	64.2229	8.98441	4.42976	33.0589	6.30049	49.0689	16.262	55.264	6.28483	38.892	3.84906	bd	13.9421	735.456	0.535348	0.606295	1.2111	35.1374
9.4219	4.65952	4043.12	1384.29	1832.02	975.125	498.175	599.604	349.646	33.3557	127.407	26.2153	7.74501	69.8669	9.43943	115.24	27.1521	96.6236	9.2061	67.9987	7.05077	1.0555	21.8062	1546.55	0.446093	1.38147	5.72632	35.9134
9.45705	3.85762	3090.13	1142.16	1552.97	844.534	343.507	343.603	219.259	23.023	100.218	20.5928	4.97575	55.0362	9.4386	84.1115	14.1363	47.3083	6.3606	47.2702	4.80492	bd	14.8034	980.138	0.470862	1.51416	7.73862	59.742
9.4922	2.82732	4351.75	1353.63	2007.77	784.254	440.143	401.807	292.623	25.0997	107.755	35.0423	7.59347	55.8095	13.4635	91.2886	23.3435	72.576	15.3526	20.7208	7.13876	bd	14.0868	1169.61	0.545088	1.81161	7.75415	33.5963
9.52735	3.20447	2153.03	693.106	1188.3	578.695	297.997	214.756	169.578	19.345	84.5329	13.9903	3.21275	47.1491	5.0394	44.0445	13.2598	53.2151	4.75599	48.8254	5.13204	bd	13.9499	726.836	0.54359	1.40283	5.87226	43.6427
9.56255	2.93961	2292.75	973.014	1183.4	452.787	171.382	227.834	195.965	22.7875	39.944	12.834	3.79165	22.2825	6.50633	43.1884	11.1206	36.795	6.3023	33.1047	3.66147	0.142499	11.3973	666.117	0.575497	0.681485	1.27675	40.7161
9.5977	5.0779	3469.69	1143.65	1745.47	681.133	284.875	247.941	165.987	22.3525	60.6539	17.3179	7.03979	29.8478	4.4202	48.6581	19.7928	46.7562	10.3073	32.525	7.14876	bd	16.0676	720.749	0.460766	0.722322	1.96315	34.4132
9.63285	3.91931	2614.45	1776.38	1506.3	587.099	453.516	221.51	148.467	25.0526	44.0563	20.0499	4.44387	26.1154	7.02438	69.4035	15.8871	36.0881	4.35631	28.5221	1.63381	bd	13.7682	652.611	0.432475	0.470139	1.13094	36.9543
9.668	4.3432	2629.56	1314.37	1597.23	463.604	322.082	222.635	186.879	13.7839	83.0428	4.95115	2.44117	27.3235	4.56321	26.6327	9.46021	26.0969	2.24521	18.048	3.63511	bd	14.0154	631.737	0.629367	6.10626	nd	49.0057
9.70315	5.95498	2990.5	1080.99	2648.43	715.233	445.587	298.435	223.273	17.6548	89.374	22.5226	4.83604	22.5587	5.65273	64.9917	13.7163	26.9399	4.17308	34.9288	4.75377	0.204525	12.009	833.81	0.565883	2.77163	53.1046	52.1449
9.7383	4.09251	3688.13	1334.38	1789.29	667.053	416.058	282.716	248.726	20.2125	57.2483	9.92851	4.10308	34.6596	5.95833	64.9841	19.1143	32.405	8.77404	20.3283	6.31106	bd	12.947	815.469	0.640226	1.23162	2.59959	34.8982
9.77345	3.25578	3720.67	1061.37	1628.74	575.234	508.845	203.467	177.48	19.6805	49.7872	16.4822	3.78499	50.4882	6.81597	42.0492	12.0495	43.3995	3.94193	36.2644	6.27047	bd	14.4873	671.961	0.58911	0.840626	1.70396	47.7393
9.8086	3.15567	3376.19	1674.37	1115.55	534.954	340.724	212.526	135.988	16.6675	54.2254	12.2431	4.07034	23.9203	4.04378	49.3592	11.005	26.6022	3.29501	14.6278	4.86637	bd	12.1097	573.44	0.45593	0.909934	2.88172	48.6101
9.8438	8.49825	2680.29	2823.45	1032.47	403.435	351.528	170.294	201.337	20.4714	57.7078	9.32922	4.59977	37.1942	10.4669	57.0383	15.9356	45.0916	4.93914	20.187	4.94831	0.155549	11.1694	659.54	0.748368	0.981158	1.53738	25.3166
9.87895	5.40708	2382.09	824.588	1183.61	477.454	398.913	195.618	219.021	20.1133	66.9689	11.8457	4.00104	28.0032	10.1662	52.9415	15.4781	31.2126	3.26222	32.3725	3.1053	bd	7.99778	694.11	0.743251	1.24013	2.2875	30.8471
9.9141	4.73275	3136.77	1394.36	1156.38	520.94	290.672	195.108	170.844	16.561	52.2626	14.6396	7.21008	28.3981	5.46892	44.4964	12.0911	34.2655	6.45215	31.0976	3.57882	bd	16.0592	622.474	0.612046	1.12083	2.5356	43.0846
9.94925	2.71246	3420.17	791.637	2152.85	938.552	360.336	258.101	117.285	21.5473	57.2186	13.4297	11.9161	41.1833	7.80329	74.4437	18.8401	64.9109	6.85568	24.4771	4.65825	bd	20.657	722.67	0.318937	0.522282	2.07166	49.8166
9.9844	4.22659	3062.63	1926.27	1189.11	609.885	436.363	297.914	248.552	30.4437	77.7038	28.7066	4.23751	35.7951	3.44549	55.0932	21.2405	61.5465	6.73851	26.59	4.76217	0.204887	11.5268	902.769	0.554822	0.764965	1.6266	28.7133
10.0196	4.32914	1921.96	897.284	955.727	489.856	356.855	193.299	153.345	17.0637	48.0237	4.06272	7.61108	31.1466	4.23201	36.4295	8.25778	27.844	4.30183	21.2915	2.32016	0.409144	8.50858	559.229	0.548997	0.895527	2.08956	59.3205
10.0547	4.46372	2869.7	2145.62	1835.69	721.633	629.802	341.535	288.865	27.5573	105.26	bd	7.03979	21.8924	8.059	46.5389	20.5835	66.1418	7.35995	41.3968	4.50146	bd	19.0772	986.731	0.598588	1.38147	3.94802	35.0587
10.0547	5.64995	2120.35	855.483	1308.6	521.043	133.912	143.068	90.4792	6.11139	40.8428	6.4103	1.41921	32.3638	8.63535	55.5751	13.0356	60.7591	7.62439	38.2732	4.1093	bd	9.14693	508.707	0.504855	23.9784	nd	39.9708
10.0899	3.54825	2898.38	1077.13	1471.08	511.262	456.173	227.681	180.559	9.60989	46.3304	7.77261	bd	26.7315	6.26899	44.596	12.2498	29.6507	7.92297	27.8208	5.45881	bd	9.34386	632.653	0.634162	3.64833	27.3634	41.7365
10.125	10.3841	2852.95	1075.3	1621.53	727.42	367.531	176.671	189.151	7.87037	49.4764	15.6009	2.63471	26.5636	7.72927	64.2415	14.3272	56.3383	7.32078	25.834	4.62677	bd	10.3556	648.386	0.849438	15.182	nd	50.7719
10.1602	4.9414	5124.67	2391	1774.89	794.665	542.892	255.391	130.807	19.8894	55.5852	32.4731	6.39588	42.2118	8.40477	75.3254	14.7485	55.5441	9.4973	47.983	6.93892	0.270493	19.8702	761.196	0.365556	0.652269	2.34921	53.8812
10.1954	4.11341	2484.32	940.368	1684.94	596.555	321.411	185.996	102.162	11.5732	59.3314	27.3057	2.88154	28.6175	4.18113	33.3133	10.8643	51.3161	3.08548	22.5921	4.28271	bd	10.9687	547.503	0.411431	2.00334	93.2363	54.9094
10.2305	3.79376	1978.48	479.015	1468.34	567.423	311.043	151.055	116.127	17.7948	13.229	8.99549	2.12504	36.3145	3.42563	40.3892	13.0913	38.807	4.88363	30.6546	3.9499	bd	8.3524	480.842	0.489769	0.432855	0.838601	43.3435
10.2657	4.81784	2214.75	571.892	1469.47	597.411	273.252	175.346	123.45	11.9544	53.2919	bd	3.18737	24.7564	7.31938	53.6159	15.7352	32.1988	3.05225	13.4773	7.25624	bd	12.9207	524.641	0.517618	1.71141	8.67778	37.9665
10.3008	3.85927	2325.36	1736.97	2279.32	736.342	437.732	217.077	179.309	19.4205	52.1189	10.5726	3.74332	21.3075	6.05559	48.5051	13.5817	43.3804	5.97986	27.3674	6.97063	bd	11.0264	655.389	0.569657	0.891806	1.95486	54.2157
10.336	7.56857	3062.09	1035.41	1829.64	678.884	242.193	151.867	155.984	16.3868	37.0251	10.7392	3.8023	41.3766	8.47319	67.102	21.6508	64.4214	6.80541	52.7389	5.24168	0.431318	19.6251	643.614	0.672254	0.836024	1.38716	31.3561
10.3711	6.88539	3040.45	1484.57	1745.88	729.47	407.674	187.637	102.334	4.40952	57.835	3.8963	2.30797	23.2693	7.23838	45.778	14.4568	31.8519	7.96311	30.6342	4.76854	bd	12.2648	524.38	0.46552	nd	nd	50.4586
10.4063	9.63693	2870.28	1795.1	1318.93	600.514	420.333	181.633	93.9296	10.3445	50.6273	8.32256	2.45881	32.0656	4.36846	52.8163	14.7502	42.91	5.64996	27.2231	3.24873	bd	10.3117	530.348	0.393929	1.82616	25.0798	40.7122
10.4415	6.58076	2226.35	1050.01	1567.87	599.025	387.226	152.131	109.25	7.22297	46.9965	4.50702	1.33155	19.2996	4.48902	44.797	12.4141	26.9026	6.13068	27.6895	4.40636	bd	10.9186	467.568	0.564222	14.444	nd	48.2536
10.4766	7.66589	2367.35	1384.83	1978.73	727.771	384.105	183.422	154.393	9.66738	36.3693	6.0323	2.97423	35.0802	6.25035	58.9722	15.6319	54.0287	8.88875	39.814	6.63735	bd	12.4733	618.162	0.65007	2.06657	5.80229	46.5568
10.5118	2.50997	2303.56	969.166	2249.07	446.364	342.36	184.872	171.044	9.42953	32.0848	8.1411	2.88242	35.8484	6.22748	52.4613	10.8558	47.9773	3.49761	22.1868	5.16808	bd	10.3534	592.676	0.718509	2.10844	4.79825	41.1176
10.5469	1.7492	3937.87	23548.8	2238.29	629.321	493.375	180.457	121.843	16.3871	45.5538	5.02876	2.97878	25.4123	6.01204	51.6926	18.3507	45.1	2.84688	49.8684	6.15451	bd	22.6321	577.686	0.463825	0.734781	2.00234	34.294
10.5821	6.9139	3088.77	1579.35	1138.14	474.483	349.859	151.089	74.7943	11.6974	30.5279	6.75682	1.99623	24.7938	4.83995	50.3272	10.2361	46.2423	4.20586	38.0307	8.25801	bd	19.0341	463.796	0.353802	0.60705	2.19455	46.3537
10.6172	3.77321	3027.23	862.594	1428.51	546.797	335.534	135.641	71.9994	9.60252	35.2599	7.15385	0.524448	34.4705	4.69609	48.9073	16.2934	53.6689	4.453	24.3824	4.58595	bd	11.5244	451.639	0.38711	0.943446	4.06547	33.5593
10.6524	3.43855	3146.47	792.026	1560.1	576.164	472.696	185.725	136.823	10.3773	37.1252	9.42004	2.78305	31.0909	5.84859	53.3381	15.7751	38.6512	5.75562	41.1071	6.44145	bd	12.2882	580.262	0.56313	1.61239	4.85173	36.5237
10.6876	3.80677	2467.42	2878.1	1724.76	563.206	300.98	165.793	134.937	11.9151	18.2528	11.1294	5.63868	27.7249	4.55709	29.5031	10.9961	31.8062	1.79634	23.8597	3.8834	0.48012	15.5801	481.793	0.591602	0.86075	1.66989	51.2187
10.7227	6.44479	2388.88	712.564	1373.03	517.22	574.827	199.263	118.052	14.2127	31.5276	1.81442	1.61887	26.8313	5.67761	61.6038	14.4228	34.6369	6.62322	23.6711	4.68739	bd	17.3099	544.643	0.431354	0.723145	2.06955	35.8613
10.7579	8.05823	2867.88	1194.41	2054.78	666.074	445.023	188.493	85.1621	6.87126	64.3741	19.0441	4.3733	21.3271	8.34945	54.7523	14.1111	55.6775	3.58794	27.3926	6.45862	0.211452	15.0152	559.974	0.368449	nd	nd	47.2021
10.793	5.08689	3009.68	1326.9	1676.03	591.769	260.701	200.654	53.3483	10.7402	29.6332	11.3911	4.49086	29.639	7.4995	48.2486	11.052	55.0231	5.37607	27.2041	6.49963	bd	9.13675	500.8	0.204784	0.488431	3.36815	53.544
10.8282	4.6973	2702.86	1044.89	1495.36	572.86	232.194	121.138	91.9361	10.1662	27.3637	7.01824	2.59311	25.753	6.71402	41.9769	11.0609	43.4112	5.36282	37.1013	4.929	bd	13.027	436.524	0.53198	0.875112	2.09049	51.7916
10.8633	10.2839	3330.45	1003.78	1773.75	625.392	373.546	165.982	159.669	14.4119	47.9037	6.23843	6.15172	28.6305	3.71433	49.7916	10.3282	63.5517	6.12486	29.7973	3.80899	bd	17.1545	596.104	0.668548	1.25974	2.70058	60.5517
10.8985	0.264953	2827.93	1484.15	1635.38	669.946	321.422	221.883	126.749	12.1351	44.7488	12.5558	4.95005	19.1858	7.76233	54.2072	13.4589	60.6492	4.739	48.5854	4.85708	bd	18.9762	636.466	0.438328	1.32054	5.31655	49.7772
10.9336	5.98032	2333.15	692.666	1515.57	509.359	276.671	124.14	69.5134	9.98402	16.721	4.70592	0.92534	11.4898	3.17968	39.8654	12.7702	33.8808	5.68813	34.2715	4.98557	bd	13.9675	372.12	0.396611	0.543554	1.55262	39.8867
10.9688	1.21944	3576.14	1444.2	1529.08	506.813	318.234	152.395	49.3379	10.9262	40.4471	5.26737	bd	8.02115	3.76838	63.5192	16.009	46.2503	7.76161	32.3608	4.72122	0.353055	15.3462	440.785	0.235452	0.573427	4.09419	31.6579
11.004	5.87818	3823.92	1578.54	1531.6	559.688	336.966	193.402	88.3918	13.3411	21.5727	6.5815	3.88886	38.2741	2.86446	68.6296	19.4666	57.789	9.69801	55.4269	3.21133	bd	15.4048	582.537	0.335182	0.511634	1.78106	28.7512
11.0391	2.90428	3003.25	1063.22	1694.59	645.319	353.284	160.746	113.962	9.04598	61.9671	7.5323	2.78305	31.0909	4.71795	50.582	14.167	79.3335	8.31739	32.1013	3.21565	bd	13.827	579.562	0.541223	59.8471	nd	45.5509
11.0743	3.38926	2635.46	1338.54	1383.89	469.436	325.536	84.5292	62.6993	4.59955	19.7579	2.82506	2.09281	5.15947	6.26887	42.1888	9.09983	39.5117	4.32814	20.274	2.93866	bd	9.12461	306.273	0.569674	2.12025	8.92649	51.5873
11.1094	3.48995	2170.73	423.613	1675.71	528.014	498.649	171.31	100.11	4.90439	28.5297	3.30019	1.46493	16.6772	5.93191	41.1953	9.21764	47.0298	3.74302	25.9473	4.44437	0.332352	12.9591	463.806	0.489758	7.48997	nd	57.2829
11.1446	7.66817	4071.72	1608.53	2423.37	642.171	581.359	166.069	61.0679	9.21585	60.819	13.0394	1.92617	19.9247	4.92602	37.163	13.7115	37.7685	6.64798	37.0784	4.24724	bd	19.529	473.605	0.281434	8.06969	nd	46.8344
11.1797	6.23659	2754.5	1046.77	1925.87	587.305	470.419	179.271	69.6362	10.3291	33.1792	11.5332	1.70368	24.6932	3.20192	34.7443	10.9549	38.4717	4.13457	39.3635	3.5209	bd	17.9017	464.737	0.295263	0.743582	3.84134	53.6112
11.2149	3.53216	2112.99	1303.92	1696.95	442.447	298.465	94.8653	71.3348	5.83682	32.7496	4.42358	2.18105	9.4412	2.27865	48.2946	8.76235	38.8414	3.17165	26.1672	1.97937	bd	8.18259	350.328	0.564497	3.78663	nd	50.4941
11.2501	7.29796	2750.09	2659.59	2035.36	524.831	452.289	134.475	116.871	11.7008	37.4101	4.12977	2.44626	15.1497	6.92736	31.3158	7.24309	33.7604	6.09196	35.2883	7.3346	bd	11.4777	450.143	0.603675	1.09724	2.52467	72.4596
11.2852	5.36929	3171.06	2929.69	1698.26	574.408	408.413	133.034	87.739	7.43623	35.7854	3.62122	2.6826	18.2994	4.54767	36.3354	14.7644	44.9094	4.10712	22.262	2.43455	bd	16.5931	417.958	0.504102	2.28154	20.1952	38.9049
11.3204	6.40939	2237.39	2186.13	1657.7	479.573	296.735	127.989	51.0433	3.58954	31.3544	5.44944	1.07154	25.0095	3.02583	63.0452	11.2386	45.9398	7.41261	33.4794	5.77327	bd	14.0933	415.422	0.334924	nd	nd	42.672
11.3555	2.64312	2710.09	3713.93	1489.97	673.208	465.693	155.704	92.9865	10.3859	41.4034	8.40028	3.10375	15.3696	3.24264	35.8823	18.6192	39.7915	5.94192	41.5479	4.10086	bd	22.2898	476.48	0.441085	1.24665	5.43083	36.1567
11.3907	3.26323	2900.57	1583.3	1186.36	491.493	213.656	119.165	76.975	6.16316	33.6215	1.35324	2.81858	16.2443	3.08781	49.9498	8.76145	23.6747	6.94936	23.2421	4.66376	bd	11.9066	376.67	0.500473	3.46319	nd	56.0973
11.4258	5.74024	2843.18	5938.32	1783.15	533.294	519.348	143.625	121.467	9.00779	18.859	7.08272	2.09251	24.3588	5.4995	44.9628	16.3456	32.6159	6.41545	24.14	4.97429	bd	12.7132	461.447	0.632502	1.14379	2.25927	32.6261
11.461	4.13059	2292.75	2128.41	1429.78	484.755	239.595	128.246	104.442	9.75495	31.1888	13.8062	bd	20.562	2.25146	35.3918	6.8798	29.0567	5.07886	30.6006	5.26898	bd	22.2694	422.529	0.584437	1.17615	2.88802	70.4606
11.4962	3.99422	1779.36	1272.12	1440.28	475.202	355.106	92.3577	35.8314	5.90088	12.2076	7.46342	6.17308	24.6331	4.63379	21.1172	11.4067	28.2689	2.36105	19.3192	4.00844	bd	14.0053	275.682	0.289079	0.51242	2.20014	41.66
11.5313	3.27457	3559.2	21851.1	1999.14	519.439	463.901	130.711	42.3705	9.59772	52.3578	2.10736	3.13789	17.4941	4.5531	42.5022	8.98278	36.868	4.08327	30.3981	8.30081	bd	21.146	393.465	0.2345	1.22412	nd	57.8261
11.5665	3.73987	2126.82	2023.65	1322.48	355.583	280.452	91.9452	75.5296	3.74928	20.5118	4.68371	1.84653	8.55724	4.10284	25.9329	5.27646	50.1872	6.72413	37.3168	3.81515	0.471682	9.0463	340.179	0.660081	5.64555	nd	67.3905
11.6016	4.11364	2726.14	1310.15	1327.88	422.493	400.694	104.78	92.9903	6.72823	30.2934	12.2924	0.905659	5.59854	3.47998	38.2654	9.68651	30.7277	6.43785	32.4913	2.81218	bd	9.0217	377.489	0.660613	2.33234	9.79888	43.6167
11.6368	3.96638	3059.59	1506.37	1110.01	452.674	468.869	137.791	90.8767	6.63672	58.7626	3.75072	2.77854	13.7591	4.25789	31.2022	8.64084	32.6459	3.61565	21.7846	4.82073	bd	17.4944	421.323	0.517	nd	nd	52.3878
11.6719	4.06239	2337.53	919.287	1221.05	505.116	282.211	87.7447	48.7651	7.9322	22.4124	1.50611	2.68758	11.1053	3.61921	28.1476	11.7867	26.3492	2.91827	21.7253	4.63281	bd	12.0105	281.333	0.382236	0.614287	2.05	42.8547
11.7071	7.30389	3693.61	2443.75	1668.44	460.793	553.016	170.196	46.0493	4.86976	29.9033	3.82528	1.13014	14.0327	4.11183	38.383	8.34645	23.1969	5.6428	27.4521	8.90369	bd	16.4308	386.043	0.226769	4.87944	nd	55.2083
11.7422	7.57011	3102.3	1871.03	2643.39	574.493	620.352	145.746	46.6006	5.93072	22.9432	9.34055	bd	14.9392	6.6907	64.9997	15.2914	44.2455	6.87219	38.2101	7.12943	bd	16.1923	428.939	0.256998	1.05203	8.1151	37.5697
11.7774	2.03654	2914.6	2204.87	1589.41	497.761	448.386	113.373	75.4009	9.12124	17.0442	4.15576	0.610832	7.58975	4.2189	56.9631	12.1163	27.3885	9.4372	46.8977	7.38075	bd	15.1265	391.698	0.471017	0.670044	1.64234	41.0821
11.8126	3.41353	2564.84	1382.49	1404.09	563.44	484.444	109.366	120.723	3.16131	24.5399	5.60349	2.20914	15.403	3.11136	40.1577	11.0995	19.6565	3.59518	19.1032	4.3353	bd	12.505	382.064	0.924205	nd	nd	50.7625
11.8477	2.33236	2754.54	1346.97	2402.43	709.246	490.214	118.489	47.6081	11.7981	23.4392	11.934	0.699559	26.2267	3.11231	59.4103	9.5103	42.6843	5.66894	60.2226	4.65847	bd	19.0778	425.462	0.269175	0.334877	1.37572	74.5766
11.8829	4.44785	3434.57	2252.31	1670.08	769.715	330.24	130.088	28.9274	7.91192	37.9883	2.41768	4.31422	13.3398	3.17778	38.0419	15.0579	43.5822	7.16845	54.8398	7.13832	bd	21.2721	393.994	0.167307	0.703381	18.0562	51.1169
11.918	10.4786	2729.69	926.13	1160.15	439.015	291.45	81.2072	23.8164	9.6338	21.3594	bd	1.77598	18.3712	3.82042	33.2837	16.8002	34.8237	4.99324	30.0847	4.65085	bd	11.6105	284.621	0.186427	0.215179	1.24381	26.1316
11.9532	3.82776	1898.71	639.862	1239.33	382.514	323.443	90.0301	232.889	6.55187	22.3141	bd	1.88992	5.82699	1.89397	27.3251	7.35036	28.6143	4.70651	25.0854	3.70885	bd	10.3051	458.187	1.87508	4.1354	3.36891	52.0401
11.9883	0.741705	2824.6	1076.73	1627.06	468.294	315.685	99.3271	102.079	6.1264	14.7938	bd	2.13665	13.2322	3.44434	39.7248	14.7068	53.302	5.93686	30.822	5.96319	bd	12.2411	391.595	0.771128	1.51367	2.56193	31.842
12.0235	6.71789	2930.69	885.24	1976.14	595.459	474.057	127.461	91.4257	13.1587	27.9375	6.80739	1.33856	22.8957	4.87014	49.8972	10.1604	56.1892	9.00188	40.2684	7.49019	bd	12.9621	468.902	0.475601	0.592943	1.38567	58.6058
12.0587	4.66544	2353.04	840.504	1754.94	520.086	369.442	109.653	34.777	3.68772	11.3818	bd	4.63493	12.7539	2.69078	21.2539	9.28479	40.358	4.33897	14.2314	4.68204	0.350125	8.80643	273.728	0.261179	1.00615	6.18985	56.0148
12.0938	5.04019	2580.15	994.174	1732.07	498.403	576.536	102.446	25.0083	8.62716	20.69	2.09013	0.617506	19.2906	2.99812	31.8572	13.2752	26.5765	8.34705	40.2206	5.65771	bd	15.4625	307.702	0.170965	0.262381	1.86537	37.5441
12.129	5.76339	2743.06	927.639	1924.46	584.566	568.4	122.655	95.32	4.86057	53.0879	6.45297	0.631278	11.7897	4.36012	31.514	14.0972	37.3821	5.11562	26.4033	5.25632	bd	16.6886	418.926	0.626909	nd	nd	41.4668
12.1641	2.42324	2903.2	1324.92	1789.94	610.184	329.904	129.66	85.2511	5.98114	17.3434	11.5427	0.564594	1.69523	4.59225	33.8397	11.6672	49.6593	5.22899	35.457	7.52749	bd	16.0277	400.011	0.518904	1.45037	4.14685	52.299
12.1993	7.80148	3488.88	1556.8	1891.75	615.423	450.817	102.069	82.4488	4.04375	53.8862	8.1921	0.600562	11.2161	3.16228	47.0029	14.6598	38.8054	6.49236	26.5199	3.74828	bd	13.5323	402.847	0.651644	nd	nd	41.9802
12.2344	1.82618	3121.09	1112.37	1391.94	516.575	329.178	113.725	29.767	1.83821	32.2151	3.7265	2.20738	13.6703	2.21211	31.0008	10.4084	32.4351	5.28498	30.5645	3.64747	bd	11.1201	312.702	0.229485	nd	nd	49.6308
12.2696	9.32771	2579.69	716.374	1777.41	568.958	504.555	88.6253	22.4179	2.39258	9.21226	16.9938	bd	6.87793	2.9147	47.0099	11.6695	46.705	5.55536	34.763	5.30299	bd	9.07714	300.44	0.213225	1.24711	12.0674	48.7561
12.3048	4.48625	2031.86	543.881	835.572	297.527	243.923	60.497	23.5029	2.82593	2.84038	1.16895	1.04297	5.37583	1.53646	10.3341	4.5511	21.6936	2.39739	18.4734	3.5957	bd	11.0556	159.836	0.306013	0.575986	2.24673	65.3747
12.3399	1.53074	2241.79	1061.29	1315.83	394.112	344.647	77.2352	75.683	6.63406	6.36118	bd	1.85028	15.785	3.1711	45.1149	7.0049	32.1369	3.72057	25.6198	4.97211	bd	12.6491	305.289	0.682882	0.78397	1.20852	56.2624
12.3751	5.37834	3138.48	989.631	2310.07	570.707	347.496	100.805	80.8756	7.09183	24.7137	bd	0.589102	11.0021	4.06882	31.3752	10.7035	47.585	6.5966	34.2471	6.87203	bd	16.23	366.525	0.585902	1.35714	3.64526	53.3195
12.4102	6.38424	2543.59	948.009	1629.6	535.479	342.682	103.789	43.4903	5.11227	22.2767	9.05874	1.60366	8.26583	3.88333	30.9405	12.0794	22.854	4.30311	35.8259	3.97768	bd	15.2227	307.461	0.327291	1.35493	10.5834	44.33
12.4454	2.58456	2508.69	1290.93	989.418	382.501	415.202	74.693	19.9013	5.67827	19.2316	3.34323	0.491403	19.9663	3.7953	34.3664	8.31626	36.1648	6.07159	21.6996	3.27233	bd	15.1835	256.991	0.191234	0.405586	3.19148	45.9943
12.4805	9.74923	3382.54	1459.11	1517.2	533.057	357.305	120.795	39.3735	2.5007	19.385	11.8282	1.74725	12.6223	1.8618	43.3493	10.753	39.4556	4.91245	30.9478	3.12743	bd	19.8118	342.659	0.281058	nd	nd	49.5729
12.5157	8.68224	3947.94	1437.86	1542.8	491.429	546.296	94.9058	76.7836	6.28909	22.5928	6.35847	1.25029	9.68267	2.0017	54.903	11.0427	34.5959	6.00183	46.3064	5.95912	bd	18.6987	378.673	0.598369	1.49967	4.12856	44.5026
12.5508	7.11349	2834.14	1201.59	1587.55	493.635	578.692	94.7292	89.3392	2.84323	14.8438	10.0935	1.18925	11.05	5.54079	38.4156	10.2596	55.2348	5.25288	33.0158	4.92651	bd	16.7963	376.734	0.786538	7.52217	nd	48.1145
12.586	7.68863	3220.51	1679.11	1343.84	465.995	523.474	135.123	75.6235	8.49165	27.7456	1.8645	0.550846	27.572	3.35255	30.2572	18.4883	34.6017	4.67715	23.0393	3.66817	bd	19.6303	395.056	0.418395	0.997025	3.62234	25.2049
12.6212	2.14053	4550.77	4254.91	1983.32	684.876	602.991	116.185	8.22194	4.01272	16.107	17.5153	3.87782	11.9904	3.90746	41.6849	11.1327	53.015	5.69993	25.3696	4.80923	bd	23.0588	323.529	0.0580933	0.287988	10.7315	61.5191
12.6563	5.74614	3176.37	1006.95	1599.85	488.38	562.653	77.7431	17.9143	2.9784	14.8209	1.49723	0.889104	8.26114	3.05517	22.082	10.9819	41.2944	5.63669	23.6613	4.42066	bd	13.1735	235.236	0.186722	1.26026	50.7912	44.4714
12.6915	6.72643	3499.06	1842.8	2080.25	696.499	593.735	92.1698	69.0614	5.65659	14.0361	3.80635	bd	22.7321	2.48907	30.7311	16.4493	52.2293	6.91265	45.5653	2.09145	bd	12.9174	363.931	0.562767	1.1257	2.63778	42.3422
12.7266	3.9906	2659.09	1164.33	1728.63	577.84	551.4	85.0782	60.3514	2.11323	12.2659	1.65487	1.97032	10.6666	4.57852	36.6326	9.49425	50.9124	3.5833	37.5372	3.66233	bd	14.2875	320.501	0.602584	10.3602	nd	60.862
12.7618	2.85776	2824.2	1236.88	1281.47	467.675	522.38	79.7532	52.0239	4.70598	9.04256	1.83912	1.64091	10.1475	3.52985	33.4642	10.0986	23.3848	4.40306	29.0643	6.79012	bd	13.3036	269.888	0.493635	0.905502	2.27535	46.3111
12.7969	1.21481	3162.96	1438.72	1450.32	503.692	490.68	97.9538	20.7897	3.95248	17.1998	3.49246	1.55028	9.58709	2.49236	40.1763	9.75468	27.6268	4.55746	40.6102	5.77371	bd	12.2822	285.517	0.170791	0.835851	12.8302	51.6359
12.8321	7.54174	3239.04	1116.3	1877.55	473.466	330.721	71.1702	bd	2.59649	15.0767	7.37039	1.63177	10.091	1.73875	28.7772	9.81724	35.8757	5.00419	26.3811	6.07721	bd	13.3804	221.608	0	nd	nd	48.2281
12.8673	6.13953	3493.89	971.951	1614.07	439.609	481.567	77.0104	37.7941	3.73933	13.9326	5.67684	3.35432	5.15608	1.33137	23.0977	12.8621	69.8035	5.14338	27.1149	4.85618	0.189304	14.6814	290.873	0.384213	1.29315	6.14419	34.1785
12.9024	2.55308	2927.94	2671.86	1627.65	514.422	501.696	78.8439	66.6413	1.8636	14.9113	4.96199	1.46597	9.06568	2.75517	29.8965	12.4539	55.7811	7.12365	35.0038	4.24467	bd	11.2076	325.012	0.721107	nd	nd	41.3061
12.9376	4.72752	3643.23	1428.54	1286.03	444.535	398.574	68.7881	51.3602	2.70265	27.5631	3.18839	bd	13.1683	1.70038	16.3701	5.59202	29.4381	4.7033	17.4251	4.48963	bd	11.9966	246.489	0.603004	nd	nd	79.4944
12.9727	2.14799	2944.44	998.786	1708.52	526.862	403.435	70.2697	40.9884	3.12796	15.3734	5.11578	1.5114	18.7625	4.89	35	8.2611	32.3375	5.02265	30.2618	3.12354	bd	14.625	274.046	0.462841	2.6624	34.3996	63.7763
13.0079	2.41687	1743.99	883.525	1191.09	419.152	360.237	65.9636	10.3445	3.36156	5.37742	9.26167	1.17213	12.1248	1.88441	32.3135	8.82893	25.0785	3.14518	27.082	3.71823	bd	10.0438	209.656	0.121804	0.236861	2.39926	47.4748
13.043	7.35428	3480.86	1070.04	1884.33	465.386	375.069	73.9806	6.74755	7.61325	14.702	8.98845	0.526892	18.1148	1.69553	18.4048	8.47784	34.0452	5.49192	37.9944	7.90551	bd	14.6632	244.689	0.0605311	0.0727351	1.30849	54.8945
13.0782	0.461697	2149.67	739.69	1260.67	322.546	297.157	54.7529	40.7388	3.49623	6.42156	2.24533	bd	bd	1.33287	15.9299	6.27137	28.4399	3.05657	16.1136	3.1617	bd	9.92089	181.961	0.554468	0.93856	2.04963	51.4315
13.1134	6.04023	2898.99	1182.45	1310.44	492.604	454.443	59.2588	53.4183	2.70473	12.075	bd	0.869823	12.1596	0.861639	15.1162	9.12293	32.6268	5.17929	34.2347	6.672	0.296499	10.1123	244.3	0.712585	3.28165	13.0759	53.9962
13.1485	3.0957	3430.24	1339.87	1818.25	594.912	386.341	83.667	40.056	3.96312	14.7665	1.99225	1.18306	10.9925	2.85772	52.9335	12.8987	57.0656	4.54175	30.111	6.37412	bd	12.7695	323.403	0.376288	1.29315	6.29833	46.1219
13.1837	4.43866	4167.15	1729.08	1918.38	647.077	487.054	82.3353	7.90073	2.36852	10.2673	10.5246	1.24005	15.3975	4.00795	21.5503	14.8026	47.6132	7.86159	45.9273	6.42337	bd	19.2329	278.22	0.0803812	0.526671	17.6496	43.7137
13.2188	3.46674	3440.58	1462.51	1459.93	387.507	532.145	84.6209	7.12951	3.21058	10.8324	9.49727	2.24358	19.1403	2.24838	54.7046	8.95775	23.9603	6.66302	37.5602	4.6355	0.573105	18.9085	275.404	0.0683581	0.256045	6.34956	43.2594
13.254	7.09545	2653.14	860.146	1797.07	482.794	370.034	65.0525	24.2772	2.57623	6.18934	bd	2.25148	5.55065	3.81681	32.7256	7.93049	28.0611	4.65629	28.0545	7.07413	bd	8.57032	218.216	0.301078	0.853758	3.97257	60.8783
13.2891	7.61441	3361.3	1777.7	1663.06	504.744	627.336	92.3997	52.2329	8.14611	16.7578	3.71147	1.09651	22.1655	2.8725	29.9652	11.7278	32.3043	7.79453	40.6112	5.90782	0.185956	13.9648	327.693	0.391335	0.539806	1.58857	43.0383
13.3243	4.49871	1882.47	562.993	1528.01	500.499	411.618	64.0285	41.008	2.33869	9.38749	3.82493	1.50796	5.82459	1.97027	29.91	11.0015	22.1578	3.75529	23.499	3.42834	bd	14.6918	223.642	0.522171	2.46454	10.1473	45.4938
13.3594	10.4551	3314.61	1573.31	1394.86	475.858	465.513	79.3235	bd	4.85764	18.3262	8.60755	2.03339	6.26935	1.83072	26.0305	7.90836	27.1546	5.84342	36.3843	3.9904	bd	15.8705	228.56	0	nd	5.03085	60.1715
13.3946	6.26908	4278.32	1349.2	1188.23	577.411	556.109	84.3796	bd	6.28329	10.3425	4.22806	1.87681	17.4622	2.50984	37.248	10.2584	49.0803	6.71827	43.3637	6.47042	bd	19.7209	280.221	0	nd	1.66337	56.2869
13.4298	4.30945	3868.25	1951.88	2020.49	571.891	476.202	101.453	49.057	1.14485	13.341	4.07513	2.41389	9.32384	2.66484	27.9119	11.3821	41.9262	6.47527	26.4501	2.73972	bd	22.1819	300.359	0.431741	nd	nd	50.2448
13.4649	0.78268	4100.47	1509.06	1535.29	551.572	544.098	79.5285	53.568	3.22647	7.75151	5.71899	1.68961	3.43711	1.57082	28.8634	7.3728	28.1061	3.23597	26.0109	5.3598	bd	12.4503	255.44	0.541623	1.50418	3.87783	74.8118
13.5001	6.66842	2791.93	1528.71	1762.91	528.831	541.923	69.104	49.1507	2.9604	7.1123	5.24738	2.06875	6.37837	1.86255	18.7882	10.3942	17.4836	3.16791	26.2613	4.2743	bd	11.7103	224.254	0.567553	1.50418	3.67236	50.8777
13.5352	2.06423	3132.69	2411.04	1329.58	409.485	481.055	66.1381	19.4779	2.77362	12.066	4.9163	bd	7.48653	1.153	29.6212	10.3394	31.0766	5.01304	35.8036	3.40368	bd	13.116	229.269	0.235719	1.11538	12.3254	39.6042
13.5704	5.30276	3774.72	2819.71	1431.83	474.924	517.028	79.2916	64.8882	4.55285	5.80325	1.77928	1.05659	13.1195	2.98361	33.2528	11.3008	24.5158	7.51074	26.8921	4.37695	bd	13.0175	281.324	0.622441	1.03403	1.95319	42.0257
13.6055	4.99787	3447.43	1806.23	1203.82	374.366	434.638	75.0019	12.0492	3.48084	13.8872	3.07572	1.36529	5.61725	2.56595	31.6165	5.20607	28.3978	5.76083	17.8641	4.89584	bd	13.5899	210.785	0.12667	0.482509	7.82564	71.9096
13.6407	10.195	3045.77	1730.39	1338.21	406.972	705.152	65.7579	51.5388	2.25987	7.82643	4.80716	0.945248	10.2599	3.05512	25.8314	10.3058	46.4408	4.53754	24.0582	5.87692	bd	12.9562	263.501	0.643789	2.69718	7.36966	39.4895
13.6759	3.4725	3269.05	1809.84	1324.47	421.804	450.628	74.4793	92.9269	2.78343	10.75	6.58371	1.94508	18.0947	2.34337	28.1227	7.16473	33.7836	5.58964	28.0586	4.42215	bd	13.8363	317.048	1.01429	4.46066	8.79384	58.8723
13.711	4.21455	2313.92	856.576	1276.17	339.242	392.609	60.2723	37.8079	1.77226	12.8809	bd	0.46163	2.83601	2.43073	31.5136	7.42775	37.2883	5.52496	37.5966	4.42244	bd	12.4603	242.235	0.524275	nd	nd	45.6723
13.7462	10.5461	3285.84	1261.03	1255.91	397.923	416.43	63.7968	bd	2.33768	13.5739	13.2714	bd	10.6131	2.7611	26.7208	7.82733	37.5435	3.9421	26.0215	1.61524	0.165822	18.0151	210.024	0	nd	nd	50.8377
13.7813	9.79923	3324.41	1446.17	2091.43	620.341	633.247	89.3998	7.4472	1.39245	11.3151	bd	1.75621	9.05213	0.919256	18.3718	15.8887	27.1209	7.18511	47.3613	6.78364	bd	17.9681	243.993	0.0731941	nd	nd	39.043
13.8165	1.29937	4237.87	1172.75	1595.81	518.69	470.022	68.1899	44.9691	4.49287	13.775	7.48969	1.10363	8.54689	3.34173	28.3265	7.92192	34.49	6.78408	30.6387	4.34237	bd	12.6771	264.413	0.488317	1.06224	3.12925	65.4753
13.8516	5.21534	3837.42	1701.17	2147.26	477.932	555.549	63.6646	70.5148	3.29438	11.1151	3.88646	1.14821	10.6686	3.00793	38.0433	16.5575	26.6416	5.51183	35.8749	5.2339	bd	19.8805	295.163	0.858077	2.46801	4.65558	28.865
13.8868	7.01565	3443.99	2351.91	1814.49	603.865	722.839	76.1881	23.6324	2.80413	8.08481	1.97513	1.1729	5.41771	2.11723	37.8872	9.87537	36.6548	6.75794	47.5245	5.83168	bd	27.3059	265.924	0.25265	0.854086	5.16041	61.1485
13.922	3.39436	4409.32	2522.17	1661.74	536.544	605.684	71.4861	bd	5.24786	15.2099	bd	2.74729	3.34878	3.31755	39.9322	8.77075	47.9444	9.26386	26.6142	3.4021	bd	16.0815	237.285	0	nd	2.60421	61.1743
13.9571	4.26878	3059	1691.82	965.56	284.063	317.702	74.3525	bd	3.53089	2.08873	1.30698	1.16612	2.37219	0.293509	25.7152	6.21298	38.1317	3.12906	25.1504	2.89242	bd	28.7319	186.343	0	nd	2.01177	45.7209
13.9923	2.49638	2904.84	3218.65	938.602	268.957	263.515	36.7426	20.8143	2.20713	7.67311	1.03523	0.614755	2.83961	1.10971	20.3685	5.68444	21.9585	3.06949	19.9211	2.29103	bd	9.70553	146.329	0.427239	1.11959	4.2487	47.3147
14.0274	4.29686	2957.2	2744.86	1082.26	333.73	315.843	45.8339	39.168	2.75178	10.9786	bd	0.357394	7.79721	1.00344	17.2508	6.94025	26.9455	2.34395	25.7718	2.52928	bd	12.2384	189.672	0.644565	1.98404	6.04931	48.0862
14.0626	6.84449	4115.53	5156.32	1841.49	432.223	784.201	78.8654	35.8574	4.56346	5.81678	bd	0.526892	4.89186	2.99056	22.7936	7.82148	37.8285	5.49192	31.8599	5.04766	bd	13.3406	244.355	0.345328	0.570077	1.93817	55.2611
14.0977	7.10469	2938.45	2901.58	1581.51	354.08	658.295	51.9233	bd	1.28503	9.96269	1.51403	1.35086	8.35384	2.17176	26.0631	8.49987	24.073	6.5643	19.7522	4.65718	bd	18.311	166.171	0	nd	nd	41.6571
14.1329	5.02471	4173.58	4049.11	1422.45	449.5	484.867	61.4483	bd	2.18413	12.6823	3.09223	1.83168	4.21984	1.46261	20.421	7.88126	19.5614	3.85917	29.6041	4.35424	bd	10.6208	172.602	0	nd	nd	57.0341
14.168	8.75982	2933.89	3187.4	1228.68	283.101	490.838	52.5021	34.6235	0.808012	5.85719	bd	0.849726	11.8787	1.01348	18.2883	3.2849	19.716	3.42579	17.6816	3.69666	bd	9.17159	173.626	0.579846	nd	nd	86.1824
14.2032	4.18627	2351.9	2221.99	1209.93	247.232	292.268	38.8056	42.9811	3.01575	4.82424	3.55928	0.348195	1.04548	0.550415	20.8695	3.28584	17.4921	2.28362	19.4297	3.62529	0.11869	9.10777	162.116	0.790906	1.097	1.57331	75.2417
14.2384	2.14199	2728.23	3027.82	1431.64	318.897	529.333	36.8968	33.3547	2.54541	5.64255	5.55528	0.407257	3.78113	0.810885	19.6576	4.68987	23.3835	3.61566	24.6259	2.03127	bd	11.1064	166.998	0.662962	1.14048	2.13862	67.997
14.2735	13.093	4947.23	4342.79	1669.85	399.589	400.753	79.935	43.0016	1.513	6.97571	bd	1.90825	7.85115	3.06786	27.335	10.167	26.0689	8.05183	47.0387	5.52528	bd	23.9275	268.439	0.466874	5.0191	39.3123	39.3028
14.3087	6.55144	2698.2	2071.83	1311.47	285.11	326.342	47.6083	bd	1.86831	6.47036	1.31597	0.781466	2.38851	0.614585	16.8192	4.31522	21.6234	6.00669	28.0357	2.42654	bd	11.6872	140.274	0	nd	6.45383	66.0708
14.3438	6.79697	3175.46	2788.27	1542	413.776	357.968	64.3748	28.4353	2.26157	17.5313	1.77104	1.58017	6.50132	1.89845	31.3607	9.94273	28.1593	5.45379	20.6757	4.13805	bd	18.0634	224.084	0.361867	nd	nd	41.6159
14.379	8.32755	3070.18	1998.44	1585.99	375.033	252.354	49.9208	31.8057	0.667466	5.15951	bd	bd	1.40327	1.69571	30.3442	5.96415	23.4784	4.14922	32.6108	4.4773	bd	13.788	191.676	0.564429	nd	nd	62.8812
14.4141	1.77676	3509.71	1131.13	1455.24	394.923	352.074	65.0809	28.1725	1.18927	13.8703	1.4012	1.6683	3.84344	0.992427	16.5265	7.00581	20.0515	4.63551	16.3581	4.65607	bd	12.4442	185.452	0.376588	nd	nd	56.3708
14.4493	3.67614	2428.73	1905.53	1055.92	297.468	447.412	49.7733	bd	1.93495	12.369	1.36291	0.402657	13.8435	1.29575	20.7731	6.47886	23.8439	4.35291	25.2872	4.86535	bd	12.329	166.583	0	nd	nd	45.9136
14.4845	4.69031	4169.06	1408.86	2358.28	543.738	622.591	76.3568	bd	1.09832	7.96164	5.87402	0.57464	8.94495	3.49736	26.7776	8.76731	22.6737	4.87918	45.4598	5.74284	0.591554	19.6776	218.608	0	nd	nd	62.0188
14.5196	5.54185	3053.81	1978.05	2515.81	534.262	445.582	61.6742	32.9882	3.21024	6.70128	bd	0.607012	1.8226	2.94717	35.3688	6.9902	30.4942	5.8569	25.3884	7.58573	bd	17.2319	221.635	0.413966	0.870506	2.7168	76.4301
14.5548	6.3696	2862.54	1198.83	1659.78	331.106	608.311	63.0167	50.0124	2.63173	14.0182	4.6648	bd	7.10355	1.46851	26.5899	7.72296	22.104	4.57987	24.4104	5.70287	bd	16.7723	234.026	0.635598	4.84852	nd	42.873
14.5899	3.54571	3493.24	1346.61	1302.4	405.042	533.95	51.4985	33.5391	2.13014	2.66588	1.66812	bd	4.57559	1.38369	13.1098	9.15959	27.4097	3.61198	18.3243	2.664	bd	18.1131	171.74	0.52228	1.13768	2.69547	44.2205
14.6251	4.98123	3210.5	1168	1894.84	337.421	415.704	51.7808	bd	0.425806	7.49865	1.52511	bd	4.18332	1.63483	20.9964	7.99891	25.8708	5.91612	29.3479	1.87264	bd	14.424	159.051	0	nd	nd	42.1833
14.6602	3.7497	2347.93	1064.67	1752.25	326.389	392.585	53.3863	bd	3.55723	7.99147	bd	0.825534	11.5405	2.33115	12.9754	5.2413	10.3001	3.16921	35.3568	3.41979	bd	14.4082	150.095	0	nd	2.23654	62.2725
14.6954	6.34398	2842.59	1385.45	1173.42	402.514	414.286	54.3384	12.1139	3.71913	10.1232	bd	bd	2.79227	2.02209	15.8764	4.66596	30.178	4.56146	26.4227	2.07891	bd	12.395	168.892	0.163768	0.317462	2.59458	86.2662
14.7306	3.46593	2113.93	824.189	1296.01	339.448	341.819	40.9885	46.8616	1.27404	4.19105	bd	0.379631	3.52464	1.06588	11.3598	5.95021	23.1636	2.78236	17.6497	4.11123	bd	11.306	163.302	0.949918	4.14292	7.40853	57.048
14.7657	3.92074	3497.68	811.8	1169.74	307.26	412.877	46.8652	47.0648	1.44123	4.74102	2.92173	0.863192	5.33602	0.678858	25.7396	5.30148	53.9785	5.47241	22.9717	2.32141	0.146387	15.6639	225.697	0.835371	3.6782	7.4881	57.9573
14.8009	4.37191	2803.89	1820.53	1545.98	449.382	488.228	59.0739	bd	3.86534	8.91415	1.813	1.07662	bd	1.06649	17.816	8.61845	26.9083	2.89065	33.6381	4.90756	bd	20.4327	170.588	0	nd	2.32443	52.1419
14.836	5.05632	2290.06	1787.34	894.347	272.748	302.99	41.8023	bd	0.5559	6.47783	2.64816	bd	6.05895	1.7317	14.8959	6.10078	18.1531	2.25134	24.4445	2.592	bd	9.85528	127.712	0	nd	nd	44.707
14.8712	5.32515	3673.11	2702.15	1260.38	416.349	381.616	46.0268	11.805	1.06057	4.88976	bd	2.23233	4.11225	2.33222	17.6823	8.60113	19.8597	5.81562	21.6256	4.42647	0.15098	11.9553	150.47	0.219286	1.96566	32.2926	48.4063
14.9063	4.11094	3166.68	1182.9	1674.25	403.318	385.457	44.9667	36.8784	1.29359	11.2966	bd	bd	8.40945	1.81852	26.9882	6.49663	35.5614	4.51902	26.1769	5.6271	bd	13.6615	210.032	0.686995	nd	nd	62.0811
14.9415	8.03384	2769.7	1200.29	1392.83	412.257	438.481	36.6707	30.6839	1.9488	1.16963	3.06748	0.450872	1.35378	0.897726	27.7688	8.94336	29.1332	5.39621	29.3671	4.13098	bd	12.5476	180.983	0.645288	1.02074	1.80107	46.0964
14.9415	3.21629	2025.32	1998.5	1702.21	405.22	364.99	32.9186	23.6449	1.85493	1.19165	bd	bd	4.01512	1.75074	12.8172	5.33279	35.3289	3.30456	19.9103	2.3171	bd	11.442	144.387	0.548215	0.831934	1.71435	75.9864
14.9766	1.23136	2300.03	917.566	1346.29	336.868	493.987	39.1501	69.431	1.54093	3.84618	4.67059	bd	4.29114	1.30865	15.9864	5.69939	15.5898	3.53173	31.9185	5.33651	bd	11.0817	202.301	1.43193	4.16815	4.13521	59.106
15.0118	6.63378	2689.31	1295.41	1338.55	356.358	417.43	27.9533	5.63378	2.36656	6.889	bd	bd	11.5417	1.00408	18.4083	5.61561	17.6362	2.21371	24.7756	2.73073	bd	14.602	126.769	0.140964	0.242919	2.27062	63.4584
15.0469	7.62727	3657.21	2046.14	1410.61	424.306	423.221	40.799	bd	2.31643	10.4913	bd	2.15157	8.36783	0.655027	17.7884	5.99448	33.5692	4.74695	32.3254	4.22992	bd	18.4568	163.435	0	nd	11.5208	70.7827
15.0821	2.83992	2285.08	2042.73	1265.55	274.792	332.758	26.4422	bd	0.362967	2.11493	bd	1.14003	3.54527	0.926295	13.2077	7.22195	17.6286	5.10771	25.4985	4.88061	bd	14.1032	108.077	0	nd	nd	38.0495
15.1173	7.16132	2894.97	5088.54	1202.96	289.317	352.623	35.8032	36.6032	1.27632	7.43683	bd	0.441735	2.76115	1.26518	18.3975	6.79649	27.775	3.75654	18.5108	1.28844	bd	14.901	162.112	0.836044	10.6142	nd	42.5686
15.1524	3.34886	2087.81	6011.81	1314.27	258.939	393.597	36.0799	32.6825	2.66223	4.43049	bd	bd	bd	0.807589	16.4268	4.42853	24.0901	2.43925	15.6169	2.30249	0.134446	7.91621	141.967	0.654581	0.956482	1.68726	58.4706
15.1876	7.21889	3288.81	11845.1	2066.15	464.504	764.806	53.4649	bd	2.53588	3.27451	1.9783	0.584468	9.1606	1.19672	23.3664	7.53398	33.5943	2.9356	24.4921	5.11912	bd	16.9448	169.237	0	nd	2.37456	61.6545
15.2227	4.59835	2260.55	9809.44	1096.98	282.002	823.906	32.7614	bd	0.357973	3.13393	bd	0.748322	1.15778	0.913549	13.6474	4.79906	26.7523	3.59714	19.9444	3.10525	bd	14.3239	110.919	0	nd	nd	58.7618
15.2579	7.1147	4340.96	18845.6	1849.29	407.687	945.494	48.3548	bd	2.22097	182.958	1.94975	0.576032	7.21912	1.41347	20.1541	11.0202	26.9001	6.45786	33.5332	5.52664	0.196353	17.5044	348.284	0	nd	nd	36.9944
15.293	6.77889	4182.64	12619.2	1802.63	354.259	626.18	40.1071	26.2433	0.914757	3.99425	bd	0.953751	bd	0.776867	7.90489	6.31419	21.3049	3.11827	24.3124	4.15598	bd	15.8739	140.101	0.559912	4.58525	23.1012	56.1053
15.3282	6.82185	4226.88	9744.57	2201.71	419.568	465.937	42.2965	32.9559	0.228425	1.33098	bd	0.47751	1.48496	1.17171	27.8503	4.16982	22.2992	4.79859	17.7928	3.58371	0.16277	16.9065	160.44	0.71147	53.3968	nd	100.62
15.3634	3.68314	2954.48	8528.6	1581.7	380.343	662.357	33.1607	bd	2.12418	4.12116	bd	bd	7.67337	0.198896	14.6776	6.31083	26.3782	2.0817	35.3427	3.47174	bd	17.7439	135.541	0	nd	2.10792	60.2683
15.3985	3.39273	2180.24	5195.54	955.948	232.393	356.331	24.3211	bd	1.38445	2.01172	1.21539	bd	bd	0.587881	13.1625	3.13557	20.6389	1.10964	15.0469	3.29501	bd	12.6139	85.9091	0	nd	2.06394	74.1151
15.4337	2.72527	2216	3081.31	1697.39	297.455	348.012	31.5277	bd	2.00458	1.15875	1.40712	bd	1.29281	1.19067	17.314	4.14811	17.1768	2.24901	20.3305	4.16054	bd	14.8348	103.961	0	nd	1.49819	71.7085
15.4688	2.48625	3839.49	4125.42	1654.09	324.227	271.306	41.2136	43.0283	1.50051	3.74528	bd	bd	5.57604	0.54588	14.8243	5.54988	23.9723	3.26679	24.8629	6.68203	bd	12.0308	174.768	0.851544	2.6527	4.47043	58.4205
15.504	6.40173	2697.73	2109.07	1588.3	314.443	286.764	35.2064	27.2531	0.952046	3.32401	bd	0.394881	2.46828	1.61707	8.54935	3.61278	17.0193	3.96824	18.3901	2.14018	bd	11.9996	124.896	0.652417	3.41319	9.52029	87.0362
15.5391	3.49469	2389.69	3027.02	1179.89	306.587	297.303	27.1922	bd	1.06866	4.15466	1.25191	1.86411	2.3119	1.05933	11.7059	3.2298	27.2428	2.71565	18.0879	3.70161	bd	10.8263	105.587	0	nd	8.52521	94.9244
15.5743	7.74301	2758.47	2685.72	1640.94	397.487	576.939	39.2214	bd	1.82785	1.5107	bd	bd	1.68548	1.32993	14.4484	7.21221	21.4186	2.72224	31.5513	4.52058	bd	20.5499	127.449	0	nd	2.16004	55.1131
15.6095	0.898225	4622.06	2576.68	1236.65	347.839	475.654	39.7365	bd	3.0073	2.91323	bd	bd	3.25026	2.55398	27.7236	9.73133	30.8235	3.61652	30.2703	6.29044	bd	18.2665	159.917	0	nd	1.3748	35.7442
15.6446	4.98433	3916.53	2774.17	1293.41	370.261	448.327	57.0769	33.0256	0.691304	5.37521	bd	bd	4.49408	0.783444	18.3399	5.96893	36.1072	6.28935	35.6609	7.98441	bd	14.5412	211.797	0.515023	nd	nd	62.0314
15.6798	5.82928	2995.07	1841.13	1398.36	346.987	290.411	32.9866	26.3912	0.737183	3.21888	bd	0.768608	3.59127	1.25212	9.55557	7.15635	21.2911	3.84274	13.3564	4.30636	bd	12.0461	128.454	0.685752	5.72182	23.5766	48.4866
15.7149	4.7033	3199.11	1889.66	1609.66	410.548	362.354	36.5566	bd	2.1358	4.66294	bd	bd	5.20239	1.58655	25.8446	7.37126	20.8941	3.4258	30.9547	6.70123	bd	19.3047	145.336	0	nd	2.49724	55.6957
15.7501	3.47846	2867.16	1756.93	1140.58	331.638	340.684	30.1197	bd	0.591856	2.29527	bd	1.65102	bd	0.166437	21.8428	5.45162	15.4528	4.90865	28.6191	4.44251	bd	13.9342	115.542	0	nd	16.9262	60.8329
15.7852	2.62578	2844.42	1537.09	1766.02	350.452	317.786	30.7378	6.46952	2.26581	bd	3.19691	0.944491	1.46128	1.73146	14.8719	5.66752	23.6349	3.26816	24.0764	5.87892	bd	11.9201	124.205	0.152128	0.169091	1.14867	61.8351
15.8204	6.38682	2636.13	2022.81	1656.3	371.797	308.358	33.3118	19.8818	1.38554	5.38661	bd	0.479536	6.00978	0.785106	15.9775	10.3709	31.8691	4.63325	39.0931	3.99968	bd	15.2402	173.184	0.478263	1.93334	8.05525	35.8502
15.8555	3.82535	2009.14	1473.77	1428.09	363.314	364.653	34.4295	24.9179	0.433201	bd	bd	0.450538	7.06147	1.66013	12.0105	5.80759	16.9939	4.87649	31.4732	3.56956	bd	12.9373	143.684	0.643056	3.40638	6.72957	62.5585
15.8907	5.73633	2398.16	1568.01	1491.02	308.156	270.309	27.693	6.39432	2.01508	2.60202	bd	0.464434	4.36178	bd	13.9238	6.1802	18.3538	4.48734	35.6947	3.87372	bd	14.2428	126.044	0.167376	0.230902	1.54782	49.8617
15.9259	4.67984	3558.09	1446.35	1409.14	415.951	318.491	28.3845	bd	0.476235	9.73291	bd	0.995543	4.65161	0.201218	7.4245	7.20991	17.7908	3.82841	28.8331	2.68441	bd	16.4312	112.213	0	nd	nd	57.6916
15.961	6.33009	3548.81	1514.62	1083.62	351.586	494.396	32.0423	bd	1.23564	2.87135	6.99097	bd	4.81326	1.25759	17.9315	4.26191	36.8272	4.35839	33.4224	4.703	bd	20.1476	150.716	0	nd	3.96814	82.495
15.9962	5.96841	3357.35	1278.53	1417.49	260.006	391.411	22.0064	23.1056	0.199848	3.5167	bd	bd	2.61136	1.19655	12.5248	4.86478	18.7577	2.26011	21.4056	2.96253	bd	18.4041	115.412	0.945321	nd	nd	53.4467
16.0313	6.61502	4740.88	1563.98	1719.41	376.563	403.775	32.2425	36.9634	1.80623	1.49283	1.81282	1.61744	15.1064	2.63057	10.7015	6.68063	14.4282	4.34717	29.9285	4.9147	bd	19.411	164.673	0.875906	1.37584	1.79695	56.3664
16.0665	5.7969	3543.19	2458.88	2368.05	476.63	527.188	42.975	8.44693	1.18276	5.16446	bd	1.23317	1.90793	1.00447	17.3794	5.35752	38.5763	1.18556	48.5844	7.16561	bd	15.9061	180.164	0.165376	1.14144	19.1443	88.9648
16.1016	5.50476	3061.91	1339.42	1224.63	325.625	480.496	34.8767	bd	1.27416	13.3607	3.59551	bd	1.64348	0.648398	17.6084	7.25269	34.1806	6.33209	29.5322	4.40795	bd	15.1756	154.713	0	nd	nd	44.8971
16.1368	2.74366	2635.39	1227.14	1496.52	291.089	419.176	30.1278	bd	0.946545	4.13305	bd	0.986894	1.52689	0.400934	6.54042	6.12449	15.8691	2.08771	29.7282	5.32421	bd	18.6163	103.796	0	nd	16.7705	47.5287
16.172	6.09683	3003.76	1131.8	1904.2	335.396	397.858	39.068	29.6211	2.84128	bd	1.81282	bd	1.66554	0.437341	17.8447	3.56344	15.392	2.27729	28.6913	6.03147	bd	12.5409	149.246	0.549669	0.617387	1.16426	94.1214
16.2071	4.69656	2231.32	1310.51	950.637	243.146	248.737	25.0942	15.7654	0.365618	bd	bd	bd	1.18251	0.622555	8.86734	3.16209	24.5933	2.20438	12.3944	2.37868	bd	11.555	96.6305	0.554084	2.55358	5.81153	76.8941
16.2423	4.81347	3130.97	1433.96	1769.94	305.192	406.668	27.7211	7.01392	bd	4.28832	bd	bd	3.18434	0.625029	15.273	6.14444	28.3649	3.93773	20.1711	1.91167	bd	17.7538	118.635	0.235948	nd	nd	49.6697
16.2774	5.1599	1885.1	1308.1	1284.14	189.466	404.502	17.1447	bd	0.172776	3.04031	bd	0.725968	3.39204	0.739528	10.2312	3.90484	21.4099	1.67422	12.6154	1.8066	bd	15.1052	76.8576	0	nd	nd	48.5208
16.3126	2.42729	3056.1	1603.72	1262.22	221.461	320.268	22.6291	bd	2.09453	bd	bd	bd	4.07948	0.711168	12.3047	4.15508	24.9672	3.02111	23.2698	1.62999	bd	15.6218	98.8622	0	nd	0.9148	53.2989
16.3477	5.89498	3530.71	1533.57	2000.67	287.23	605.585	37.6771	15.6282	1.36448	6.35727	1.91561	bd	1.75998	0.694361	10.373	4.70631	18.2917	3.71921	35.587	4.72041	bd	19.5651	142.795	0.338543	2.0658	22.3836	61.0308
16.3829	3.403	2939.37	1447.89	1507.28	258.349	413.778	17.2811	25.0176	bd	2.53426	1.53108	bd	2.82745	0.926188	14.3163	5.07888	10.5579	4.0219	17.9104	3.96188	bd	12.3576	105.965	1.35002	nd	nd	50.8673
16.4181	1.94108	3689.34	1160.26	1986.29	315.856	444.833	35.3757	bd	0.767665	2.97707	5.43178	2.67814	1.65248	0.215877	8.85238	7.07101	29.5865	3.69577	25.9867	3.5461	bd	16.5911	127.837	0	nd	15.327	44.6692
16.4532	10.4665	3908.08	2791.4	2269.17	402.807	819.724	50.8303	bd	0.620767	1.79954	bd	bd	bd	1.05701	12.9001	5.63775	38.2705	4.74028	13.5271	5.65465	0.220071	15.1174	135.038	0	nd	15.6581	71.4482
16.4884	7.77625	2949.71	909.009	1398.07	279.956	489.38	21.2244	bd	5.89404	6.35892	bd	bd	1.40766	0.926822	11.3113	5.45953	25.2031	2.97467	29.519	4.53016	bd	18.9308	114.81	0	nd	0.38468	51.2785
16.5235	4.14946	5016.35	1493.05	2147.65	359.054	536.872	35.177	17.479	0.608612	1.7643	bd	1.27227	bd	0.776591	20.0331	4.73624	20.4579	2.93409	19.155	7.12828	bd	22.0589	131.522	0.433816	2.92183	11.0526	75.8099
16.5587	6.32718	2894.29	1246.63	1331.97	263.602	498.468	29.4844	24.4946	0.639822	2.48128	bd	bd	5.55045	0.361651	10.3279	4.41917	24.6593	5.13496	38.1616	3.69399	0.303444	11.8532	149.409	0.713742	5.14173	15.327	59.6497
16.5938	10.8449	3402.84	2034.93	1637.26	419.619	783.347	39.7422	bd	1.63932	3.1787	bd	bd	1.7644	0.928906	17.0097	7.31355	21.4006	3.94608	54.1829	7.57256	bd	15.0263	158.679	0	nd	3.2724	57.3755
16.629	13.4086	3071.26	1357.48	1469.93	260.471	556.155	27.9176	bd	1.85945	8.11923	bd	0.482268	1.49976	0.78958	22.5007	5.4149	33.7864	4.65965	26.9496	5.43113	0.330427	12.9072	139.41	0	nd	7.91063	48.1027
16.6641	6.80643	2627.03	1520.57	1450.13	265.853	272.305	16.7674	bd	0.403688	1.17025	bd	bd	5.26169	1.20248	10.4915	4.88892	29.4131	3.73296	17.5935	2.80179	bd	11.9387	93.7273	0	nd	7.94266	54.3787
16.6993	4.49768	5170.25	2417.08	1603.79	366.969	527	34.6084	33.0652	0.863696	6.71563	bd	bd	bd	1.22412	10.9577	4.97161	17.1817	7.1632	12.5264	4.73669	bd	22.6679	134.014	0.811251	nd	nd	73.813
16.7345	8.97031	2836.36	1147.63	1261.76	280.771	292.193	18.8753	30.8284	0.213679	1.24506	bd	bd	2.79209	1.27936	14.8829	4.64318	14.437	2.58951	28.0877	4.84375	bd	10.0865	124.718	1.4581	53.3968	nd	60.4696
16.7696	3.89928	3209.42	1451.29	763.648	210.085	418.698	14.3327	bd	1.19238	2.31208	bd	0.412684	1.28337	0.844988	11.0014	4.80554	25.2057	3.6693	7.68387	3.0972	bd	13.5765	75.8412	0	nd	1.62252	43.7173
16.8048	6.24055	3873.18	2042.74	1242.61	287.788	610.69	35.9775	bd	0.485815	2.83073	bd	bd	bd	0.827219	10.0957	6.09403	18.1486	3.32038	24.7093	2.73841	bd	18.5943	105.228	0	nd	nd	47.2246
16.8399	5.98476	3561.13	1375.17	1579.35	279.659	348.746	31.4753	bd	1.29832	2.51749	bd	bd	7.04281	0.92006	8.97853	5.23248	18.5662	4.51559	16.7434	4.12343	bd	12.5268	101.414	0	nd	3.2724	53.4467
16.8751	3.8969	3394.74	3639.36	1294.99	258.872	528.417	23.3872	21.4763	1.49666	4.36034	bd	bd	1.61085	0.635525	11.2148	4.73913	31.6377	4.20445	30.1544	6.0499	0.354904	10.3964	140.967	0.684015	1.46513	3.00707	54.6244
16.9102	7.42015	5024.47	9979.19	1845.1	379.164	559.053	34.5085	38.4503	2.6864	7.82652	bd	3.365	bd	1.36706	9.28123	4.86501	17.0137	3.44546	25.9458	4.64679	0.381712	24.3873	153.402	0.795317	1.4614	2.47196	77.9369
16.9454	3.79007	3082.65	5863.12	1306.19	275.038	400.893	26.3579	6.14579	2.15243	bd	bd	bd	8.3845	0.364507	16.3631	4.26994	16.0339	1.89803	24.9443	1.67505	bd	11.5729	108.589	0.16454	0.169091	1.03687	64.4125
16.9806	2.85485	3217.22	4343.73	1062.17	249.398	463.57	31.2619	bd	0.418729	1.21385	bd	0.435487	4.08992	1.0686	7.25491	4.52678	12.5155	4.54494	26.3675	5.44842	bd	15.905	99.1466	0	nd	14.2767	55.0939
17.0157	6.01232	2384.44	2360.52	910.449	202.596	343.435	16.0041	bd	1.18028	3.93124	bd	0.349973	1.08835	0.14218	9.32966	3.7837	13.8305	2.56962	12.224	2.48176	bd	13.1718	66.9154	0	nd	3.1912	53.5445
17.0509	4.9907	2640.6	2796.34	1239.79	214.159	387.543	18.2434	5.56316	0.583741	2.2638	1.36768	bd	2.52569	0.164155	11.4461	2.5201	21.7708	3.27972	13.1706	4.04391	bd	11.49	86.9429	0.252555	1.27997	10.3947	84.9804
17.086	5.90193	2927.92	3474.61	1243.1	318.533	463.608	23.234	26.428	0.690324	5.36758	bd	bd	2.98685	1.17253	10.3455	3.97364	25.7458	2.95517	22.2537	4.58457	bd	18.7848	129.738	0.949651	nd	nd	80.1616
17.1212	9.45609	2771.75	2399.33	1741.08	251.759	407.23	24.2603	19.5228	1.36052	5.28932	bd	bd	2.9433	0.577717	10.1947	4.11188	22.8367	4.91426	20.8306	2.94558	bd	16.2784	119.788	0.614717	1.93334	5.97437	61.2272
17.1563	5.33077	2713.11	2517.57	1332.29	243.472	342.668	13.8228	bd	0.450262	bd	bd	bd	2.92709	0.38239	10.1385	7.59513	19.3486	2.53337	31.631	5.07795	bd	17.4951	93.9071	0	nd	2.59942	32.0563
17.1915	4.63253	2163.45	2016.44	1116.64	224.299	271.879	12.8846	bd	1.34107	bd	bd	0.34782	bd	0.141305	6.94987	2.8924	9.37014	3.63	20.248	2.03046	bd	13.0907	59.8357	0	nd	0.813517	77.5476
17.2267	4.17193	2992.48	1159.01	1178.56	321.056	381.35	25.0307	6.76499	0.709849	6.90267	1.66314	0.491357	bd	0.602846	9.00585	5.10754	15.0054	4.17853	25.176	5.53349	bd	16.5749	106.172	0.226722	nd	nd	62.8592
17.2618	2.86962	2763.3	1554.78	1494.14	305.053	339.736	24.8323	24.21	bd	2.45246	bd	bd	2.73618	0.89629	16.0462	4.18726	15.7234	2.53765	15.2896	2.37247	bd	12.9353	111.284	0.909165	nd	nd	72.8525
17.297	2.58051	4146.7	2003.11	1656.96	354.088	631.689	25.8636	23.1556	1.07668	6.27357	bd	bd	1.73681	1.14355	13.024	6.27079	24.0711	3.88438	31.2093	5.82284	bd	20.7095	143.532	0.717336	7.95967	nd	56.4662
17.3321	3.75072	2932.6	2189.91	1226.06	259.992	378.525	17.4624	bd	0.381685	3.34152	bd	bd	1.23447	0.649913	17.858	1.65053	23.531	2.14753	13.8652	3.14507	bd	10.5132	85.2673	0	nd	nd	157.521
17.3673	3.5934	2977.04	1588.43	743.442	201.318	336.623	17.3742	bd	0.331709	bd	bd	bd	bd	1.12963	4.59547	4.01721	14.2541	1.59915	16.8713	2.01391	bd	10.964	62.1866	0	nd	4.43499	50.1139
17.4024	3.52043	2520.4	1727.68	1302.8	279.613	425.459	27.9027	bd	1.12822	1.30434	1.58392	0.467951	bd	0.382119	13.2558	4.47626	28.5812	3.25463	33.7814	4.48967	bd	17.7427	120.608	0	nd	2.69242	62.4658
17.4376	2.74964	2422.24	1436.91	1809.41	290.96	477.404	22.2164	20.4011	bd	4.14205	bd	bd	bd	0.60371	19.6721	5.11485	25.6352	3.04311	30.941	2.8725	bd	17.4217	134.642	0.856338	nd	nd	56.8853
17.4727	4.16503	4293.35	1877.64	1768.84	318.506	739.739	36.4105	26.3418	0.917864	8.92544	bd	bd	1.9758	0.258114	16.9371	9.24859	21.678	3.19114	42.9155	6.62406	bd	22.4947	175.424	0.613749	nd	nd	34.4383
17.5079	1.96791	2625.53	1303.44	1911.93	247.223	351.815	16.5183	bd	bd	bd	bd	0.856082	1.3245	0.522551	12.065	3.89668	19.8896	3.45704	15.8702	4.61849	bd	13.6549	79.0184	0	nd	nd	63.4444
17.5431	6.10644	3774.05	1566.45	1700.31	355.079	386.572	19.2491	bd	0.256606	bd	bd	bd	1.66816	bd	14.3	5.79945	30.8326	2.69427	33.7304	3.80391	bd	15.2537	112.335	0	nd	6.35169	61.2264
17.5782	3.85886	2915.44	717.943	1159.23	241.202	345.057	18.6576	bd	0.535206	bd	bd	bd	bd	0.150506	16.0478	2.46491	22.6273	2.00421	7.76224	3.24479	bd	18.0768	73.4946	0	nd	2.95176	97.8546
17.6134	1.91114	3768.13	2464.05	1658.35	300.03	400.24	20.2908	21.6914	0.755825	bd	bd	bd	3.27025	bd	11.3271	5.22039	19.7339	4.04397	17.0532	1.526	0.178338	15.8984	104.913	0.869414	1.69957	2.27312	57.4727
17.6485	1.71771	3412.95	2330.13	1356.95	295.94	393.645	17.9645	19.496	1.13371	2.63449	bd	bd	2.93927	0.191035	8.61863	4.88793	17.7367	3.81677	28.4712	5.09908	bd	17.9604	112.989	0.81064	1.53141	2.42475	60.545
17.6837	5.63712	2726.74	1800.23	1152.61	241.401	356.64	17.3941	bd	0.406959	bd	1.4326	bd	bd	0.692948	14.102	3.16698	18.2419	2.61753	19.7111	3.00136	bd	19.1168	80.7674	0	nd	3.61907	76.2243
17.7188	6.07989	2347.68	1794.33	1078.01	213.24	329.446	17.5446	bd	0.190788	bd	bd	bd	1.24029	bd	4.64702	3.31661	13.6081	2.92835	15.7917	2.99323	0.135951	16.1231	62.2607	0	nd	7.78644	64.2947
17.754	3.84144	3894.61	2348.52	1786.05	365.145	445.03	28.8319	bd	0.846552	4.93266	bd	bd	3.6628	0.478502	22.4586	4.38466	21.0482	4.07555	36.8468	4.39781	bd	24.0161	131.964	0	nd	nd	83.2778
17.7892	3.26122	3453.95	2360.28	2091.78	273.702	364.03	18.4285	13.7374	0.478331	1.38663	bd	bd	3.10957	0.610352	9.94016	4.55142	16.0786	2.6913	23.168	3.94143	0.169575	15.5325	98.1217	0.630707	2.92183	7.36726	60.1356
17.8243	7.07729	3827.16	1533.05	1382.37	293.595	453.654	20.3005	22.0312	0.510929	7.46489	bd	bd	4.99049	0.869983	9.73937	3.53551	16.2276	2.87471	23.5071	3.98799	bd	27.1136	116.04	0.920803	nd	nd	83.0418
17.8595	5.82694	4257.17	1044.8	1273.67	255.708	341.118	22.9902	bd	0.267606	1.55928	bd	0.559415	5.2538	0.915886	12.1116	5.11811	18.0805	3.67629	45.605	3.96697	bd	21.6792	120.105	0	nd	nd	49.9614
17.8946	2.96009	3353.8	1416.81	1507.09	318.573	405.244	24.224	bd	bd	1.47652	1.793	bd	bd	0.649917	13.2372	5.72703	22.831	3.68426	44.4204	4.19693	bd	21.8583	122.24	0	nd	nd	55.6261
17.9298	4.97345	3009.01	1398.44	1278.42	194.962	300.318	16.4376	bd	0.631167	2.44772	1.47879	bd	bd	0.177492	5.81978	3.08888	21.9749	2.87112	23.4047	4.55502	bd	14.251	82.8872	0	nd	8.66202	63.1174
17.9649	0.40252	3275.31	1268.12	1915.59	233.097	349.424	16.5578	14.6279	0.765274	1.47652	bd	bd	3.31114	0.867274	3.52817	3.5245	25.6908	5.11816	38.2407	2.43049	bd	25.5516	116.139	0.697021	1.56814	2.91193	66.1362
18.0001	6.04829	4218.93	2273.62	2847.52	390.443	699.14	31.4959	26.54	0.615494	7.19053	bd	bd	4.00124	0.260057	2.12646	4.7898	16.0929	3.46304	40.2514	6.9414	0.218201	22.4871	143.768	0.729667	nd	nd	81.5155
18.0353	3.51565	3201.17	2578.03	1509.77	257.108	466.341	16.7693	6.43397	0.449331	bd	bd	bd	bd	0.573348	9.33752	2.71988	19.3086	1.98703	16.3226	4.48357	bd	17.9795	78.3851	0.323651	0.847976	3.16005	94.5292
18.0704	3.21629	2548.31	2358.51	1277.08	191.111	305.721	16.3329	bd	0.617629	1.19165	bd	0.85932	1.32951	0.173685	9.9697	2.31017	22.2729	2.97345	17.9153	2.49574	bd	17.8799	78.4419	0	nd	3.55903	82.726
18.1056	4.6107	2729.45	2689.31	1226.27	246.1	327.818	15.4735	bd	0.193752	2.26919	bd	bd	bd	0.496928	8.09295	3.19939	15.2773	4.85287	14.147	1.85836	bd	16.4867	65.8612	0	nd	nd	76.9208
18.1407	6.44701	3875.53	3245.95	1834.61	250.741	387.753	15.4077	bd	1.50816	4.39385	bd	bd	bd	0.64041	7.82442	4.77556	24.3756	2.41958	34.0398	3.26523	bd	20.9555	98.6503	0	nd	1.96597	52.5051
18.1759	5.74409	3315.09	2043.45	2031.04	285.105	412.506	14.2671	12.8424	0.447166	1.29629	1.57414	bd	1.44625	0.188936	11.6214	4.64046	21.7179	2.51596	19.4884	2.90922	bd	24.6376	94.9556	0.747217	2.92183	6.10113	61.439
18.211	5.82643	2956.14	1891.43	1475.4	225.069	307.97	16.7126	12.0802	bd	1.21935	bd	0.437461	bd	0.89572	7.28779	4.1846	18.8545	1.35188	35.663	2.00717	bd	16.7088	100.694	0.674053	nd	nd	53.7852
18.2462	3.24087	2661.59	3036.72	1956.03	286.244	469.411	24.1712	bd	0.557651	3.24931	bd	bd	1.80359	0.711565	7.72567	3.61719	40.6311	7.84732	31.0694	5.32207	bd	18.5941	126.706	0	nd	nd	79.1346
18.2813	10.3023	3052.76	2481.65	1500.55	241.77	355.529	22.7753	bd	0.518238	4.53699	1.82433	bd	bd	0.440119	4.4895	4.70659	20.3298	3.74864	25.1009	4.49548	bd	22.6917	92.9659	0	nd	nd	51.3684
18.3165	3.07841	1991.6	1309.78	1596.04	233.706	410.614	11.132	bd	0.788854	2.29253	bd	0.822481	bd	bd	9.5423	3.06183	16.1708	2.37217	14.2925	3.07101	bd	16.5421	63.5465	0	nd	2.70703	76.329
18.3517	2.81169	2394	1471.63	1207.46	218.966	335.654	10.5987	25.7942	bd	bd	1.26504	0.373741	bd	0.305189	5.6024	1.70969	12.0795	2.74413	21.757	3.11728	bd	14.6924	85.3469	2.26951	nd	nd	128.074
18.3868	5.18574	3221.66	1205.07	2592.96	348.828	534.99	23.6874	33.7793	bd	bd	bd	bd	bd	bd	13.2233	2.79394	18.6519	3.06766	17.0579	3.82065	bd	26.3942	116.082	1.32984	nd	nd	124.852
18.422	2.53275	2037.97	608.149	2016.22	195.58	326.634	14.9532	bd	0.435806	bd	1.53415	bd	bd	0.370113	7.55079	3.2045	16.2805	2.62756	36.95	3.78042	0.1545	15.416	87.687	0	nd	2.90526	61.0329
18.4571	2.78812	3408.7	1334.5	1591.68	271.801	312.53	16.4609	bd	0.961883	2.79538	bd	bd	bd	0.61216	10.8025	3.31974	7.16524	2.89249	27.8817	2.28929	bd	22.3967	75.1812	0	nd	3.28283	81.8743
18.4923	5.19576	3715.94	1220.02	1709.6	270.124	356.656	9.86481	bd	1.06011	bd	bd	0.549898	1.71008	0.449036	13.7414	2.51552	19.7521	4.88931	17.9241	2.52306	bd	20.5442	74.9794	0	nd	0.787925	107.383
18.5274	3.30333	4433.64	2087.74	2744.96	392.237	594.526	24.8301	19.7424	bd	6.01816	2.41991	1.43702	bd	0.290449	16.6721	3.86325	23.1071	6.07986	16.6477	2.98155	bd	36.2801	124.09	0.741458	nd	nd	101.53
18.5626	4.77342	5390.42	1651.11	1346.19	190.046	246.38	12.6207	23.1914	bd	bd	bd	bd	bd	0.342409	13.2712	1.91819	17.3256	5.3489	35.1626	3.14701	bd	20.4604	112.328	1.71359	nd	nd	99.0754
18.5978	7.47013	4762.83	8918.66	1906.85	292.832	421.968	29.6279	9.03474	0.948013	bd	bd	bd	bd	1.61022	6.55056	4.3661	23.5709	3.29596	25.9827	6.02173	bd	21.7696	111.009	0.252555	0.564382	2.64626	67.0695
18.6329	2.4335	3346.42	1225.81	1565.96	178.46	270.362	14.3672	bd	1.25827	1.21385	bd	bd	1.35428	0.17692	4.34719	2.35321	16.4262	3.36613	13.1787	2.17829	bd	18.4549	60.2203	0	nd	1.1869	75.8367
18.6681	6.90943	3054.41	1100.96	1344.71	173.44	349.256	18.8899	bd	1.30959	bd	bd	0.453248	1.40951	bd	5.28106	3.95795	16.2805	1.40067	21.1083	4.53613	bd	22.1159	74.6268	0	nd	1.22135	43.8205
18.7032	5.74175	2349.76	756.384	956.949	165.155	336.175	12.4261	bd	bd	bd	bd	bd	1.17131	bd	1.25121	2.66295	16.2336	2.47522	18.4198	2.98415	bd	13.4406	57.6243	0	nd	nd	62.0197
18.7384	6.9415	2700.86	845.411	1503.98	222.874	346.683	22.0233	28.825	bd	2.91995	bd	bd	1.62077	0.425587	7.81255	3.6848	11.2268	2.61773	14.556	3.0425	bd	20.3431	98.755	1.22054	nd	nd	60.4846
18.7735	2.40256	3407.79	1007.69	1637.64	234.459	360.321	22.8741	21.5588	0.248743	1.44937	bd	bd	bd	bd	12.9938	2.16204	13.0724	3.41716	12.1081	2.3858	bd	22.0357	92.2705	0.84283	32.0775	nd	108.443
18.8087	4.42852	3766.26	1138.86	1589.74	235.582	323.809	19.3213	bd	bd	2.92216	bd	bd	bd	0.211895	6.94785	3.4703	6.55161	3.22566	17.001	1.95722	bd	20.0673	61.609	0	nd	nd	67.8852
18.8439	5.41196	3000.64	879.309	2638.2	226.214	409.019	17.7439	bd	1.25268	8.74731	bd	bd	bd	bd	6.92116	4.75361	13.0622	4.01609	33.8833	3.03311	bd	21.8747	93.4133	0	nd	nd	47.5879
18.879	6.91486	2950.27	823.928	1266.3	234.098	425.976	11.1169	bd	0.24836	bd	bd	0.519182	bd	0.210922	5.18266	4.96632	15.8552	2.60769	25.3903	4.11341	0.355719	25.9115	70.2109	0	nd	3.79009	47.137
18.9142	2.61274	2595.06	1036.25	2056.36	233.48	482.762	23.567	31.2745	bd	3.16808	bd	bd	bd	0.461753	16.9529	3.99794	17.2688	2.62121	5.26434	4.00992	bd	18.6029	108.586	1.23752	nd	nd	58.4001
18.9493	2.3539	3088.58	1339.1	2277.97	263.566	346.46	17.5303	35.6391	1.5536	bd	bd	bd	2.00392	bd	13.9513	2.94777	15.0404	3.48609	24.0109	4.56954	bd	26.9496	120.733	1.40548	1.3585	0.955424	89.4122
18.9845	0.415828	3150.33	753.292	1756.85	206.86	397.404	13.3041	bd	0.526178	bd	bd	bd	bd	0.446862	5.46271	4.7787	8.84346	2.53668	16.5605	2.73725	bd	25.7852	55.1964	0	nd	2.14091	43.2878
19.0196	4.59819	2816.52	1182.49	1452.79	195.058	363.246	18.1807	bd	bd	4.55873	bd	bd	1.68415	0.220014	6.31005	3.60326	8.75175	2.51037	26.4847	4.96962	bd	26.8772	77.2734	0	nd	nd	54.1337
19.0548	4.06609	4122.38	1550.21	1877.89	227.248	302.559	16.1545	bd	0.596385	1.72885	bd	bd	bd	0.251983	10.333	2.57895	14.4771	3.35552	28.886	5.17337	bd	24.2101	83.5356	0	nd	5.1798	88.1163
19.0899	2.20527	3341.11	1296.97	1754.26	177.662	555.586	17.8201	25.0298	0.872148	3.38226	bd	0.6037	5.66971	0.245258	11.0649	3.51368	10.8423	3.96732	23.9034	2.26539	bd	19.1863	109.18	1.09823	3.85448	6.79587	50.5629
19.1251	2.85963	4027.22	2445.96	1622.09	200.981	377.312	13.6251	49.4901	0.244802	2.86707	bd	1.02861	1.59142	0.41788	3.40843	4.46877	11.9444	2.37216	8.3343	2.9874	0.350623	21.9723	102.78	3.16347	nd	nd	44.9746
19.1603	3.64836	3819.48	2415.77	1135.31	141.441	369.228	10.6931	5.916	1.24153	bd	bd	bd	2.68588	0.174566	5.00661	1.07056	15.4344	0.663938	25.0142	2.32886	bd	18.9293	70.2296	0.354085	0.282191	0.729277	132.119
19.1954	3.99255	7430.61	2990.09	1786.4	155.149	351.9	13.335	bd	0.224943	1.31069	8.02183	bd	bd	0.576926	7.83371	3.32457	9.29143	2.36182	12.0467	2.15753	bd	17.8291	60.4852	0	nd	nd	46.6673
19.2306	2.52442	5190.73	2266.29	1864.88	206.951	321.023	18.025	bd	0.789306	6.13722	bd	bd	3.41512	0.221962	5.45393	2.04408	12.7523	2.11155	20.3582	3.64607	bd	23.611	74.9546	0	nd	nd	101.244
19.2657	1.50637	4222.68	2279.49	3428.11	186.591	405.918	18.1166	7.69574	1.88509	3.1316	bd	bd	bd	0.227082	2.78987	3.02041	15.0582	2.37671	13.0157	2.33107	bd	17.9205	69.6481	0.281018	0.317895	1.19549	61.7768
19.3009	1.50017	5061.55	2270.11	1934	171.155	481.419	14.821	23.0794	1.34209	20.3259	bd	bd	bd	0.226148	8.34436	1.15727	13.9945	3.87161	28.5219	4.64295	bd	22.9698	120.327	1.07053	nd	nd	147.895
19.336	1.29969	3687.99	3049.69	1518.86	174.076	320.798	11.1654	6.63986	0.230701	4.05962	bd	bd	bd	0.39381	4.81417	3.80953	12.9921	3.1693	14.5944	3.01685	bd	20.4374	64.8858	0.512847	nd	nd	45.6948
19.3712	5.18397	3026.63	1761.12	1545.12	135.78	376.162	18.715	bd	bd	5.11534	bd	bd	bd	0.371859	5.30598	1.51401	8.99812	2.11092	22.2704	1.70884	bd	13.4568	66.1104	0	nd	nd	89.6824
19.4064	1.15069	2988.22	1007.16	1526.78	175.967	302.963	8.89756	bd	0.204254	bd	bd	bd	bd	0.173464	0.705674	1.41957	5.36337	1.31949	6.95384	2.13574	bd	16.4277	27.173	0	nd	3.68847	123.958
19.4415	5.11059	2879.09	1484.47	1724.49	204.865	511.385	21.5834	bd	0.471761	2.74884	bd	bd	3.06685	bd	1.62988	3.67126	12.3348	1.32623	13.7031	1.84113	bd	16.2768	62.3772	0	nd	nd	55.8024
19.4767	7.95137	3908.9	1247.58	2406.42	221.89	496.068	10.4328	35.6051	0.618999	bd	bd	bd	2.00201	bd	19.3004	1.60392	18.5015	4.97608	19.4819	3.75814	bd	19.9224	116.281	2.57995	3.40638	1.4271	138.342
19.5118	4.09367	2486.13	1037.19	1733.85	181.913	273.789	11.033	17.9631	bd	bd	bd	0.433258	2.70817	bd	2.88568	1.25994	13.2311	1.84222	19.1665	1.80684	bd	19.2073	72.3299	1.51828	nd	nd	144.382
19.547	7.07729	3807.43	1011.1	1479.38	189.33	438.933	10.7649	bd	0.510929	4.47301	bd	bd	bd	0.869983	2.6522	1.54528	12.4027	3.28626	25.9867	6.64812	bd	15.8507	69.1401	0	nd	nd	122.522
19.5821	2.86389	3349.28	1065.04	1478.95	208.433	329.56	11.5683	bd	0.740404	bd	bd	bd	3.20353	0.418503	1.70252	4.90247	23.9336	2.77263	19.0968	3.63433	bd	19.5752	71.9731	0	nd	1.32296	42.5159
19.6173	1.91265	2402.88	959.51	2446.04	186.152	301.835	7.87807	bd	0.250471	2.93347	bd	bd	3.27285	bd	3.48737	2.61118	16.9229	2.83262	29.259	3.71297	bd	14.5966	73.1609	0	nd	nd	71.2903
19.6525	4.88311	2342.95	1744.84	2110.14	180.133	530.078	6.87997	21.4272	0.996314	1.44052	bd	0.516808	1.60717	0.209958	3.44216	1.93353	15.7827	0.398281	13.24	2.15528	bd	22.4784	70.0299	1.84977	1.60899	0.809741	93.1626
19.6876	2.79836	2298.18	1743.5	1932.9	210.652	391.444	12.1747	20.7627	0.48151	bd	bd	bd	bd	0.203446	8.34265	3.74713	9.89508	2.70919	27.9841	3.55118	bd	27.0892	89.8516	1.37609	2.55358	2.14091	56.2168
19.7228	3.17052	3115.82	1259.57	1896.24	176.07	474.603	10.0782	bd	bd	1.34807	1.63702	bd	bd	0.593377	6.44247	1.20496	6.94539	2.24188	21.3953	4.236	bd	16.3146	56.1227	0	nd	nd	146.121
19.7579	3.06831	2575.98	1144.02	1292.19	120.914	206.334	4.81079	bd	0.17287	bd	bd	bd	bd	bd	7.82396	1.65312	13.6308	1.39664	14.3086	1.05405	bd	16.7259	44.8508	0	nd	2.35636	73.1429
19.7931	7.09315	3898.82	2519.16	1949.72	246.163	559.6	14.4258	bd	0.29807	1.73679	bd	bd	1.93771	0.76448	5.19019	2.0716	25.7453	3.37092	30.4723	4.67636	bd	30.4036	90.6895	0	nd	nd	118.828
19.8282	2.60021	1899.16	2033.41	1163.42	94.1603	264.851	6.0265	21.1358	0.29446	1.71575	bd	bd	bd	0.250073	1.52852	1.14575	9.89796	1.41958	12.8331	2.81024	bd	16.5659	59.0578	2.74293	26.5656	nd	82.1823
19.8634	3.30165	3217.84	1835.85	1747.38	127.113	250.58	5.84241	18.1958	bd	1.22328	bd	0.438869	bd	0.358371	5.11352	2.37148	6.30246	2.71415	9.19537	2.56198	bd	11.3781	54.3176	2.90431	nd	nd	53.6005
19.8634	4.63414	1921.51	1377.45	1311.14	161.973	336.108	10.3474	4.10865	0.749225	3.27146	bd	bd	bd	bd	1.29103	0.96827	8.37167	2.10251	18.0994	1.94395	bd	14.8357	51.2536	0.288146	0.876471	7.27678	167.281
19.8985	7.50217	3990.72	1443.74	1364.86	198.327	528.197	10.6524	bd	0.520485	1.50883	bd	bd	bd	0.219914	6.30719	2.47626	3.88683	2.71886	30.2492	2.25749	bd	21.4197	60.7975	0	nd	3.91368	80.0913
19.9337	5.49813	2578.86	1197.55	1817.7	172.153	414.106	8.27174	bd	0.66613	6.47755	1.56071	0.461095	1.43392	0.187324	4.60282	2.29949	10.7622	2.67305	17.1812	2.69173	bd	24.8038	59.2689	0	nd	nd	74.8658
19.9689	6.73306	3279.08	1407.1	1188	160.911	293.213	7.89948	bd	0.410143	1.18896	bd	bd	2.66629	bd	6.39413	2.30496	8.42849	1.15301	29.798	3.20132	bd	19.6146	63.4448	0	nd	3.68306	69.811
20.004	3.53751	3848.92	952.266	2099.73	206.564	281.575	10.3552	22.0876	0.833913	bd	bd	bd	5.42115	bd	2.88108	0.719073	8.28948	3.34633	16.1215	5.05576	bd	21.5532	75.1111	1.51029	1.56855	1.05144	287.264
20.0392	2.17282	3080.55	964.041	1706.09	130.806	430.896	6.29718	19.8274	bd	4.3618	bd	bd	bd	bd	7.76734	0.429615	11.1618	1.19997	15.6808	4.32189	bd	18.6242	71.0478	2.93619	nd	nd	304.473
20.0743	3.95177	4911.88	1238.4	1991.66	204.252	323.276	5.3876	bd	0.23444	bd	bd	bd	bd	bd	4.08222	1.83354	13.2027	3.22066	14.8309	2.24862	bd	21.8515	45.0407	0	nd	1.94585	111.398
20.1095	3.77445	2808.84	640.986	2101.76	174.04	313.968	13.2744	bd	1.35248	3.94029	bd	bd	bd	bd	2.33633	2.5294	9.24919	1.44654	7.62339	2.92818	bd	19.9574	44.6802	0	nd	1.88874	68.8067
20.1446	2.59398	1746.45	872.37	1114.58	114.379	314.12	2.53712	bd	bd	bd	bd	bd	1.13682	bd	bd	2.12764	9.19021	1.41281	10.2097	3.20179	bd	15.2806	29.8161	0	nd	nd	53.7584
20.1798	6.78246	3226.9	1665.76	1591.43	155.019	292.982	6.23116	5.17374	0.234106	4.11953	bd	bd	bd	bd	bd	0.609638	7.90858	2.45803	18.2353	3.06138	bd	21.957	48.0315	0.674521	nd	nd	254.281
20.215	4.07618	2902.47	930.948	1923.35	192.858	303.137	5.43238	9.96431	0.589524	bd	bd	bd	bd	0.50066	2.7179	1.5267	9.52455	2.36564	8.55003	1.7018	bd	18.5365	42.8735	1.19849	1.00096	0.78025	126.323
20.2501	4.53013	2209.33	653.441	1119.81	104.739	259.043	6.59516	bd	0.732409	1.05895	bd	bd	bd	bd	5.69496	1.2631	15.0137	2.20244	15.0427	3.80222	bd	14.821	51.4057	0	nd	1.05591	82.9224
20.2853	6.13185	2647.35	1245.25	1536.65	136.991	265.094	8.03549	bd	bd	2.88107	bd	1.03363	bd	0.630924	1.70828	3.63574	4.61784	3.97487	14.3622	1.9297	bd	27.3756	42.8098	0	nd	nd	37.6791
20.3204	4.4573	3529.41	1127.57	1396.72	163.14	385.909	5.94029	bd	0.213458	bd	bd	bd	bd	bd	8.17859	1.85535	14.4221	1.37896	11.4317	1.11507	bd	23.5054	44.5355	0	nd	2.35636	87.9298
20.3556	3.44176	2948.93	928.773	1336.03	141.492	217.665	6.42217	4.51245	1.64572	1.18973	bd	bd	bd	0.348543	2.84289	2.48427	6.12962	2.80501	11.921	3.38175	bd	20.222	43.6831	0.32618	0.18127	0.383749	56.9552
20.3907	8.98219	3286.99	1336.05	1874.19	150.314	350.736	5.27567	20.5167	bd	bd	bd	bd	bd	bd	0.886149	1.55924	11.5499	1.65695	8.73227	3.3541	bd	22.5624	53.531	3.62655	nd	nd	96.4016
20.4259	8.25255	3319.29	1880.59	2045.2	179.853	419.201	16.1993	bd	bd	bd	bd	bd	bd	bd	3.96601	2.22779	23.5317	1.60956	18.0198	3.72493	bd	20.2402	69.2791	0	nd	nd	80.7318
20.4611	8.3774	2899.45	745.405	1488.92	147.14	247.104	7.06532	bd	3.58231	bd	5.42518	bd	8.31836	bd	1.76306	2.86787	16.2079	2.25668	17.2993	3.98314	bd	13.452	68.7691	0	nd	0.166999	51.3064
20.4962	1.95211	1904.79	1078.39	1532.78	111.748	330.316	6.73449	bd	bd	3.91872	bd	bd	bd	0.380143	2.32355	1.15984	14.2167	2.15794	10.8402	4.27192	bd	15.0451	46.0035	0	nd	nd	96.3473
20.5314	7.07865	3576.06	985.964	1650.64	162.581	413.392	7.68489	bd	0.737875	bd	bd	bd	bd	bd	2.54928	1.6981	13.7596	0.393618	13.085	2.55479	bd	26.9048	42.4631	0	nd	0.881861	95.7428
20.5665	4.54622	2839.8	1187.4	1947.94	174.226	518.869	8.80994	21.5737	0.542108	bd	bd	bd	bd	bd	3.75517	2.10936	9.11121	1.96065	27.5725	5.87818	bd	26.0831	81.3129	1.83828	2.35673	1.37604	82.5967
20.6017	2.77047	2342.82	3452.74	1285.51	119.44	246.725	3.84159	14.9397	0.941318	bd	bd	bd	bd	0.158616	1.29699	1.94708	7.71465	2.1122	4.54572	2.27921	bd	11.3109	39.7771	1.84593	0.939887	0.345558	61.3428
20.6368	2.4918	2861.91	2682.41	893.094	130.057	211.862	4.00069	bd	bd	2.278	bd	bd	bd	0.165185	0.671992	2.36651	6.57076	1.72888	11.3559	2.71341	bd	16.315	31.8513	0	nd	nd	54.9572
20.672	6.92594	5330.06	2116.94	1973.35	220.705	484.31	11.2363	bd	bd	1.93262	bd	bd	bd	0.566182	bd	2.01633	6.22628	1.60568	30.6728	3.46815	bd	36.5236	57.7244	0	nd	nd	109.459
20.7071	7.33847	3385.05	1296.14	2251.2	195.901	347.977	5.69866	bd	0.591752	bd	bd	bd	bd	0.502551	4.09905	1.53332	20.9986	3.09113	24.368	2.56659	bd	28.9854	63.4497	0	nd	0.815415	127.763
20.7423	10.0488	3350.39	975.389	2039.8	144.917	392.969	5.57989	13.8475	0.271281	bd	bd	bd	bd	bd	1.88387	1.88542	6.10289	2.41132	21.131	4.25608	0.193308	22.4399	57.3693	1.94248	3.0229	1.74161	76.862
20.7775	3.97515	1988.82	840.446	1076.77	98.0546	249.395	3.14912	3.83561	bd	1.01128	bd	bd	2.26783	bd	1.81086	1.65969	9.12112	1.12119	6.75528	2.11798	bd	18.91	32.85	1.13582	nd	nd	59.0801
20.8126	4.8847	2985.03	1917.05	2582.21	162.11	443.78	8.13814	bd	bd	18.2271	bd	bd	bd	bd	4.50535	2.02359	7.76743	2.71668	25.1895	3.38351	bd	22.9097	71.9513	0	nd	nd	80.1101
20.8478	3.07547	2451.27	1606.01	1263.56	100.127	211.42	3.97177	bd	0.366731	bd	bd	bd	bd	bd	1.90368	0.79293	6.16365	1.17866	14.2119	3.02185	bd	35.2021	31.6112	0	nd	0.917025	126.274
20.8829	2.53662	2803.65	1707.54	1508.61	148.457	256.106	3.69626	bd	bd	bd	bd	bd	bd	bd	1.63278	2.45118	7.05847	1.32858	22.8904	5.74064	bd	23.8353	44.7983	0	nd	nd	60.5655
20.9181	8.24971	3173.82	1581.73	1662.66	163.745	450.342	2.25185	13.5865	bd	4.68372	bd	bd	bd	0.226046	2.77714	0.92494	7.99042	3.01014	27.2109	2.55294	bd	21.5509	65.2146	5.62644	nd	nd	177.033
20.9532	4.48678	3053.32	1229.54	1214.55	116.523	224.07	2.59915	10.968	bd	bd	bd	bd	bd	bd	6.73314	1.49335	1.60861	1.9099	16.7369	2.80983	bd	19.527	44.8589	3.93516	nd	nd	78.0279
20.9884	3.68148	3170.54	780.402	1880.34	144.201	429.579	8.34198	bd	0.57761	1.67443	bd	bd	bd	bd	1.99558	0.99861	12.9403	2.08905	16.7776	3.50686	4.74864	28.2927	48.902	0	nd	2.76172	144.401
21.0236	9.19185	4582.44	1876.62	2058.27	148.507	501.956	8.6651	bd	bd	6.00196	bd	1.43315	6.69632	bd	1.1784	2.07348	21.7745	2.75563	16.6029	5.6491	bd	25.8265	72.8305	0	nd	nd	71.6222
21.0587	7.19071	2912.92	1957.35	1847.86	117.473	346.286	6.45523	bd	bd	bd	bd	bd	bd	0.226604	0.921851	1.38968	15.0265	2.15571	16.8797	2.55924	bd	19.4267	45.6144	0	nd	nd	84.5323
21.0939	3.71803	2108.88	1844.52	1312.31	113.9	350.183	3.20017	24.0281	bd	bd	bd	bd	1.43392	bd	3.07109	2.68369	9.93247	2.13738	18.257	2.49906	0.157175	27.1187	67.2428	7.00181	nd	nd	42.4417
21.129	6.22142	3256.57	1940.72	1453.13	90.0812	323.919	3.01914	12.7403	bd	bd	bd	bd	1.62255	bd	1.73324	1.29992	7.49275	2.01647	7.27998	3.6999	bd	20.7899	40.9042	3.93516	nd	nd	69.2975
21.1642	4.75027	3309.83	1597.54	1864.43	144.097	374.794	4.26184	bd	bd	bd	bd	bd	bd	bd	bd	2.22566	12.0229	3.36237	17.1502	1.11616	bd	28.9156	40.1391	0	nd	nd	64.7435
21.1993	2.14821	2305	1006.93	1655.61	123.768	354.993	3.55552	bd	bd	bd	bd	bd	bd	0.628535	1.70182	bd	11.0354	2.5731	10.7338	2.56248	bd	19.9853	32.7906	0	nd	nd	nd
21.2345	4.57822	2158.86	1138.71	1525.15	137.794	418.75	3.81231	bd	bd	bd	bd	bd	3.16876	bd	3.37646	1.26302	10.9201	1.17398	12.9873	4.22829	bd	16.8068	40.9302	0	nd	nd	109.099
21.2697	5.63654	2465.76	1227.84	1846.43	153.378	378.482	3.59236	bd	bd	bd	1.90996	bd	bd	bd	2.8164	1.64095	6.07252	1.74378	15.7596	2.82249	bd	17.7638	36.3581	0	nd	nd	93.4692
21.3048	4.47249	2567.23	1128.36	1947.37	152.763	366.84	5.83621	15.3906	0.30151	bd	bd	bd	bd	bd	2.09379	1.31034	4.5257	1.45963	10.265	1.31427	bd	34.2573	42.497	2.04355	3.0229	1.63898	116.583
21.34	4.51022	4084.97	1962.95	2015.36	145.187	327.658	4.77987	bd	0.304053	bd	bd	bd	bd	0.519023	1.05047	2.37799	12.5591	2.21035	22.2007	2.91631	bd	22.8453	48.918	0	nd	1.3311	61.0545
21.3751	2.74759	2415.2	1046.43	1493.58	118.313	357.096	5.54403	bd	bd	bd	bd	bd	1.65563	bd	0.879889	1.10682	11.4683	2.46787	9.91275	3.33041	bd	16.3155	36.3657	0	nd	nd	106.894
21.4103	7.12401	3094.28	1620.18	1454.61	143.99	407.276	4.51268	bd	bd	bd	bd	bd	bd	bd	3.2453	1.89084	21.015	1.25646	16.6575	5.69491	bd	24.8207	54.2727	0	nd	nd	76.1515
21.4454	2.63986	2481.66	682.48	1300.13	96.6336	340.254	5.32665	bd	bd	bd	bd	bd	bd	bd	0.845389	2.33995	11.0186	0.988452	10.7175	2.98608	bd	22.0945	34.2227	0	nd	nd	41.2974
21.4806	6.08559	3507.07	1217.93	1255.69	137.537	319.68	3.83801	19.5288	bd	2.85933	bd	bd	bd	bd	1.6954	2.33466	10.0844	1.97244	8.3118	3.1926	bd	20.4785	53.8174	4.74497	nd	nd	58.9107
21.5157	3.10851	2944.59	1775.53	1494.2	113.322	337.222	8.01844	23.0478	0.870164	1.67889	bd	bd	bd	bd	5.01717	1.50066	4.32492	0.930684	18.2277	1.50516	bd	24.3368	65.1216	1.87808	2.17294	1.24018	75.5146
21.5509	5.15365	2160.05	726.568	1691.89	116.557	357.23	1.63093	bd	bd	bd	1.59212	bd	bd	0.191093	3.13288	1.17191	5.06198	1.27144	18.6244	2.94245	bd	19.7933	35.6192	0	nd	nd	99.459
21.5861	5.23595	3164.82	1030.28	1619.51	121.765	328.331	4.85362	bd	bd	bd	bd	bd	bd	bd	2.61624	1.74271	21.6579	1.21388	10.9827	1.96696	bd	24.6873	45.034	0	nd	nd	69.8712
21.6212	6.41878	3499.6	1246.98	1750.51	138.394	405.833	11.2174	bd	0.517591	bd	bd	bd	bd	bd	4.48389	0.670579	9.66784	1.04022	12.5348	4.03999	bd	26.5553	44.1723	0	nd	1.83506	206.38
21.6564	6.91235	3983.52	1180.14	2061.66	161.615	363.11	6.37275	22.1819	bd	bd	bd	bd	bd	bd	1.92572	0.480631	7.28167	0.671233	14.8512	1.69085	bd	28.4354	55.4559	3.24591	nd	nd	336.255
21.6915	6.94198	3245.28	797.216	1881.47	129.829	293.653	5.72831	22.277	1.40363	bd	bd	bd	bd	0.236517	6.78336	3.1459	7.31288	2.47546	28.4713	2.42792	bd	32.6163	80.2623	1.84593	0.939887	0.345558	41.2693
21.7267	4.20275	3179.76	1033.61	1274.27	111.104	368.543	4.13981	bd	0.404549	bd	bd	bd	1.30842	bd	4.19997	1.57411	12.0917	1.789	12.7325	2.28033	bd	20.6381	40.5204	0	nd	0.866473	70.5823
21.7618	4.20689	3458.68	1810.11	2108.47	153.339	397.654	4.45841	bd	bd	19.9787	bd	bd	bd	bd	bd	bd	13.8377	1.83211	15.1884	2.47245	bd	32.7179	57.7678	0	nd	nd	nd
21.797	1.35394	3593.64	1215.43	2074.88	163.67	532.875	10.3642	bd	bd	10.0513	bd	1.80304	bd	bd	bd	3.47487	9.64817	2.3074	19.4604	3.73476	bd	37.2791	60.8442	0	nd	nd	47.1011
21.8322	3.74861	3142.88	1419.38	1606.18	118.077	512.908	4.03512	17.7887	bd	2.60456	bd	bd	4.36604	0.188865	1.54433	0.772801	5.00294	1.07659	14.0685	2.51961	bd	26.3046	53.9681	4.11105	nd	nd	152.791
21.8673	6.46497	3092.64	3101.04	1862.2	157.876	378.711	3.13732	5.73187	bd	bd	bd	bd	bd	0.442732	3.61113	1.35081	9.7374	3.35306	20.2024	5.42615	bd	33.854	52.9929	1.70373	nd	nd	116.875
21.9025	3.7054	2663.78	1386.88	1503.68	132.028	382.135	3.1893	bd	bd	bd	bd	bd	bd	bd	1.52653	0.380998	12.3796	0.532089	10.7004	2.68259	bd	23.6944	31.3915	0	nd	nd	346.531
21.9376	3.40152	3598.11	1986.74	2131.63	123.777	375.371	4.49583	bd	0.265515	4.67222	bd	0.555043	bd	0.225491	2.77032	0.46019	8.96963	1.28537	18.0918	3.93597	bd	26.7611	45.7274	0	nd	nd	268.969
21.9728	8.20931	4454.63	1725.28	2202.73	128.879	610.837	2.7407	bd	1.42811	6.65373	bd	bd	1.84206	0.726741	bd	1.23144	10.6383	3.43389	24.8219	1.72772	bd	25.2547	55.2446	0	nd	1.55567	104.657
22.0079	3.10507	2966.42	798.747	1707.22	133.525	334.757	2.7858	22.8029	0.632165	1.2197	4.47303	0.879545	2.73521	bd	2.18406	2.00174	11.0009	1.69117	11.2104	2.37163	bd	33.6717	65.9883	4.0316	2.95924	0.593083	66.7047
22.0431	1.62592	2642.94	857.337	1016.99	106.596	247.18	1.79406	9.46801	bd	bd	bd	bd	bd	bd	2.58253	0.806101	6.96379	1.6487	12.6386	2.91002	bd	19.8847	38.8118	4.92139	nd	nd	132.237
22.0783	1.50925	3387.21	1015.07	1431.81	91.7404	385.335	3.23762	bd	0.223154	bd	bd	bd	bd	0.189516	4.65668	1.16224	4.18904	0.178858	9.77413	2.91816	bd	30.8201	26.5294	0	nd	1.22848	78.9344
22.1134	3.68527	2970.5	787.735	1177.98	96.3757	309.911	3.77854	bd	0.195207	bd	bd	bd	2.55071	bd	2.7179	0.848355	6.59448	0.788548	20.9085	1.7018	bd	22.9757	40.084	0	nd	1.63898	113.603
22.1486	7.56637	3329.55	1295.31	1850.68	152.955	475.69	4.99167	bd	0.229305	1.33611	bd	bd	bd	bd	bd	1.19427	7.74641	1.11008	24.5608	2.19937	bd	29.7971	43.368	0	nd	nd	128.074
22.1837	3.11961	4803.6	1675.9	2100.76	140.42	596.507	5.94768	14.7603	0.581217	bd	bd	bd	bd	bd	2.00804	2.00969	5.42815	0.934007	19.7031	4.28653	bd	32.6856	55.6587	1.6713	1.50393	0.866473	69.8712
22.2189	1.46491	2683.43	1239.43	1876.8	137.11	441.81	1.56994	11.0562	bd	1.26206	bd	bd	bd	bd	1.50412	0.564042	10.5682	1.92525	18.9739	1.88827	bd	26.377	49.312	6.56728	nd	nd	243.085
22.254	7.02503	2810.82	1046.6	1862.77	85.4579	429.327	3.34688	bd	bd	bd	bd	bd	bd	bd	1.47845	0.739831	2.39475	1.89238	30.062	2.97003	bd	30.7695	42.8843	0	nd	nd	115.51
22.2892	6.46286	2776.02	1548.24	2312.02	117.234	366.846	3.19158	bd	bd	bd	bd	bd	bd	bd	3.33902	1.45788	9.9058	1.3551	14.0014	3.34554	bd	35.7782	36.5963	0	nd	nd	80.4143
22.3243	6.23496	2778.34	1959.05	1739.1	112.127	359.035	4.30734	bd	bd	bd	bd	bd	bd	bd	1.85766	0.463642	4.00534	1.00604	6.92986	1.86167	bd	19.6055	20.4315	0	nd	nd	241.84
22.3595	3.15383	2830.58	1065.75	1495.95	107.985	416.525	2.67952	12.5663	bd	bd	bd	bd	bd	bd	bd	1.49657	6.46431	0.795175	7.18054	1.50105	bd	33.1382	32.6835	4.37336	nd	nd	72.1554
22.3947	5.96916	3047.42	1044.18	2310.37	158.148	597.276	3.82467	16.1396	bd	bd	bd	bd	bd	bd	1.09238	0.823376	5.93537	1.53066	16.9331	1.92788	bd	42.9302	48.207	3.93516	nd	nd	192.072
22.4298	1.77085	1900.05	686.489	1366.55	95.9281	422.353	1.58764	bd	bd	bd	bd	bd	bd	bd	2.85817	0.5704	2.4638	1.98919	4.78768	1.57437	bd	16.0658	15.8313	0	nd	nd	168.177
22.465	8.49989	2215.89	723.159	977.373	96.8488	326.632	2.50867	bd	bd	bd	bd	bd	bd	bd	bd	1.05115	8.43669	1.25699	5.88677	1.95905	bd	14.9074	21.0993	0	nd	nd	92.1362
22.5001	7.44866	2607.5	811.305	2325.9	140.675	584.049	2.48676	bd	0.257101	bd	bd	bd	bd	bd	2.68253	1.11734	4.82628	0.62232	17.5185	2.91291	0.553274	22.3159	32.4237	0	nd	0.818984	125.901
22.5353	2.73475	2610.12	762.676	1712.52	73.4291	328.979	3.37354	5.60211	0.509513	bd	bd	bd	bd	bd	bd	1.98253	5.70262	0.613577	4.93322	5.30331	bd	25.2531	28.0204	0.971151	0.65113	0.560629	37.0381
22.5704	2.29531	2363.86	421.846	1726.15	95.3926	283.523	4.88929	17.0183	0.212756	bd	bd	bd	bd	bd	2.21985	0.368749	7.18734	3.26553	10.3564	2.04064	bd	18.7152	47.5589	2.77119	4.73703	1.94585	258.693
22.6056	3.42392	2896.96	862.999	2123.06	119.832	281.808	3.23291	bd	bd	bd	bd	bd	bd	bd	1.85596	0.695983	4.01165	0.646918	13.0096	2.79459	bd	24.9109	26.2477	0	nd	nd	172.176
22.6408	6.20052	2162.26	1303.11	1427.68	73.7781	295.118	2.07006	bd	0.214019	bd	bd	bd	bd	bd	bd	1.30105	3.21245	1.55583	25.0009	3.54466	0.152505	18.7014	36.8989	0	nd	0.818984	56.7065
22.6759	5.36196	1975.23	687.336	1660.97	96.6222	254.997	2.83183	bd	0.234106	bd	bd	bd	bd	bd	2.44261	1.01741	5.26657	1.89137	11.3956	0.815962	bd	20.32	25.8955	0	nd	1.02424	94.9689
22.7111	6.11803	3763.74	1616.66	1694.33	125.88	364.234	4.70173	7.16192	bd	1.88827	bd	bd	bd	bd	bd	0.279441	2.42612	2.61819	22.0816	3.10829	bd	23.4053	44.2655	1.42048	nd	nd	450.47
22.7462	6.39467	2606.29	761.181	938.61	82.1623	289.014	0.532396	17.6555	0.220721	bd	bd	bd	bd	bd	bd	0.76701	8.28673	2.31749	9.66756	2.30793	bd	16.5841	41.7553	11.7492	4.73703	0.204238	107.12
22.7814	5.75239	2447.78	948.208	1451.37	99.3569	307.533	0.836349	bd	bd	bd	bd	0.482419	bd	bd	0.797297	1.20192	12.9962	3.17029	10.1079	3.0178	bd	16.3978	32.6101	0	nd	nd	82.6653
22.8165	3.21729	2498.35	718.888	2048.2	120.325	360.87	0.910139	bd	bd	1.4633	bd	bd	bd	bd	1.74396	0.872697	4.71428	1.41905	15.8871	1.31188	bd	15.7953	28.3224	0	nd	nd	137.877
22.8517	7.38384	2369.99	839.064	1730.75	93.6958	306.44	1.44087	bd	bd	bd	bd	bd	bd	bd	bd	0.412903	2.67969	1.34615	27.8292	2.49103	bd	25.1223	36.1999	0	nd	nd	226.92
22.8869	2.7187	2064.73	1384.87	1385.89	84.2524	395.1	1.10851	4.05047	bd	bd	bd	bd	bd	0.470069	bd	0.636899	3.44051	1.6291	7.13369	1.91643	bd	10.6727	20.3857	3.40747	nd	nd	132.285
22.922	4.67699	3618.53	2615.17	1339.21	104.488	284.84	1.13483	15.0086	bd	2.1975	bd	bd	bd	bd	1.30297	0.652021	2.81636	0.606055	7.30306	2.61752	bd	15.6289	33.6389	12.3332	nd	nd	160.253
22.9572	6.62372	4568.81	2533.98	1445.67	90.7426	298.664	0.963033	bd	bd	bd	bd	bd	1.72747	bd	2.77256	0.691988	6.97762	3.22028	21.9946	2.77855	bd	21.5153	41.1261	0	nd	nd	131.133
22.9923	11.7761	4128.28	2333.82	2495.66	153.571	335.44	7.2813	bd	0.576089	bd	bd	bd	1.86322	bd	1.99033	0.995981	9.68232	2.54758	26.505	8.49741	bd	23.708	59.9393	0	nd	1.0702	154.19
23.0275	4.04448	2744.81	1520.27	1554.99	87.7819	341.176	1.87341	bd	bd	bd	bd	bd	bd	bd	bd	0.335701	4.35732	1.40804	16.9671	3.20793	bd	16.6988	28.1495	0	nd	nd	261.488
23.0626	6.31861	3160.17	1636.51	1680.2	124.74	543.511	3.37354	5.60211	0.253489	1.47702	bd	bd	bd	0.215278	0.875777	0.660113	2.85131	1.84276	18.5087	1.76704	bd	23.1846	37.4272	1.19506	8.17935	nd	188.967
23.0978	4.94412	2607.52	2497.63	951.638	61.6648	177.458	1.68434	10.1237	0.382218	2.97192	bd	bd	bd	0.107484	0.878891	0.879613	2.84721	1.02251	5.54342	2.64784	bd	13.7896	29.0892	2.96037	nd	nd	70.1044
23.1329	3.55261	3521.59	956.33	2120.48	121.19	285.995	4.69554	bd	0.837472	bd	bd	bd	bd	bd	0.958071	0.23912	9.36805	0.671233	17.5429	2.41755	bd	23.0987	36.7299	0	nd	0.474745	506.816
23.1681	7.9919	4237.09	1653.41	2242.44	132.004	443.312	3.2278	bd	0.296555	bd	bd	bd	bd	bd	6.18837	2.83589	8.90264	0.717819	15.8819	2.84439	bd	29.5434	40.8954	0	nd	0.921611	46.5476
23.2033	3.21504	3558.53	4961.17	1951.55	120.699	424.493	7.3425	bd	0.21674	3.81394	bd	bd	bd	bd	1.50511	0.564414	8.95259	0.875532	16.8826	3.02361	bd	22.7294	43.177	0	nd	nd	213.848
23.2384	6.00987	3044.44	1297.8	1346.07	86.9173	347.698	2.4185	bd	0.464609	5.41434	1.08856	bd	bd	bd	bd	0.534611	1.15174	0.744767	14.2271	0.938042	bd	14.6088	26.9822	0	nd	nd	162.58
23.2736	5.12401	4145.78	2964.74	1996.59	112.927	388.246	3.34112	27.6311	bd	bd	bd	bd	bd	bd	bd	2.40077	12.9689	1.67226	10.0755	5.41941	bd	38.8444	63.509	7.71205	nd	nd	47.0379
23.3087	3.2532	2331.21	1090.21	1705.04	82.4704	241.535	2.10065	4.26524	bd	bd	bd	bd	bd	bd	0.666785	1.67751	2.89691	0.623389	9.39458	2.5238	bd	21.5902	24.1489	1.89345	nd	nd	49.1625
23.3439	7.76331	4107.32	3455.99	4447.01	210.168	341.7	2.05003	bd	0.68129	bd	bd	bd	2.20347	bd	3.53653	1.17786	15.263	1.09482	26.402	4.43241	bd	37.7199	56.8414	0	nd	0.254785	178.432
23.379	3.16599	1703.91	1378.17	4309.38	235.648	410.13	2.61787	bd	bd	bd	bd	bd	bd	bd	2.50811	1.88107	13.5599	1.74846	19.3425	3.77654	bd	50.3037	45.4344	0	nd	nd	125.273
23.4142	5.97232	1643.72	1013.47	1825.09	96.628	270.755	2.68102	bd	bd	bd	bd	0.35651	bd	bd	bd	0.147057	3.83662	0.825607	4.15078	2.0812	bd	20.669	14.0788	0	nd	nd	657.078
23.4494	3.86792	2256.06	690.396	2543.23	107.343	311.117	3.05382	18.3549	bd	bd	bd	0.479684	bd	0.391701	0.792778	1.59479	6.8886	3.33624	15.6354	2.59981	bd	29.4161	53.1278	5.60497	nd	nd	67.3085
23.4845	4.38498	2111.3	3484.51	837.649	48.1101	534.253	4.46911	bd	bd	bd	bd	bd	bd	bd	1.22162	1.83394	5.9428	1.70465	17.1262	1.9931	0.125353	31.6829	34.2914	0	nd	nd	26.2333
23.5197	3.1277	6798.7	4746.24	1431.78	90.8801	557.413	2.95322	bd	bd	bd	1.72747	0.510362	bd	bd	bd	1.69679	9.16599	1.37953	13.0749	3.1926	bd	33.576	33.7008	0	nd	nd	53.5601
23.5548	5.10334	4040.08	4003.18	2877.1	182.476	784.817	3.37019	bd	bd	bd	bd	bd	bd	0.338307	2.76631	0.690428	7.47789	1.60918	40.7246	4.16532	bd	37.1296	61.1422	0	nd	nd	264.294
23.59	6.05162	3549.77	2267.7	1101.12	68.8377	790.156	1.27779	bd	bd	bd	bd	bd	bd	bd	5.51357	0.918161	10.9137	1.70687	8.99531	3.91674	bd	16.4639	33.2421	0	nd	nd	74.9735
23.6251	3.04167	3928.33	1632.77	544.445	25.9934	214.152	3.17492	23.5621	1.2693	3.08316	6.73776	bd	1.37184	bd	0.729068	0.181964	4.33658	0.50825	6.64163	1.73884	bd	11.3777	53.3355	2.68882	1.6917	0.397283	142.849
23.6603	6.67756	5507.17	1991.34	2872.31	125.211	606.816	1.82272	4.76132	bd	bd	bd	0.905252	bd	bd	bd	0.561041	0.802442	0.521489	8.38564	2.06642	bd	23.2223	19.8263	2.43598	nd	nd	223.177
23.6955	4.77509	3782.98	1819.54	1465.65	104.763	369.614	3.54048	bd	bd	bd	bd	bd	bd	bd	bd	0.802395	2.89207	0.870545	8.25081	0.536978	bd	10.7672	16.8933	0	nd	nd	130.563
23.7306	1.27648	4222.57	2488.75	2287.46	117.236	518.011	3.25706	bd	bd	bd	bd	bd	bd	0.228671	0.930262	2.10587	6.0574	1.3035	14.4201	3.05066	bd	26.3542	31.3535	0	nd	nd	55.6711
23.7658	3.74446	4900.7	3516.15	1738.96	120.634	1270.75	1.76779	bd	bd	bd	bd	bd	bd	bd	2.02972	bd	5.48673	3.54209	29.8807	3.05621	bd	18.8952	45.7633	0	nd	nd	nd
23.8009	bd	6028	1644.79	3104.07	196.223	1111.52	0.498191	21.1911	bd	bd	bd	2.62087	bd	bd	bd	0.719531	3.10796	1.34094	2.00478	9.41066	bd	43.0515	40.8941	39.6664	nd	nd	272.709
23.8361	1.41358	1836.53	749.775	874.058	51.3203	233.842	0.316048	2.89571	bd	bd	bd	bd	bd	0.223666	bd	0.227097	0.980927	0.634311	8.28895	0.456688	bd	13.9702	14.0234	8.5441	nd	nd	225.985
23.8712	6.01603	3219.51	1356.15	3153.32	153.197	690.654	6.55452	bd	0.962371	bd	bd	bd	bd	bd	bd	0.274782	4.78321	2.05861	13.9575	2.22138	bd	26.5436	30.8124	0	nd	0.576692	557.524
23.9064	4.76152	2302.04	845.242	1083.44	49.9736	284.852	0.556756	bd	bd	5.40665	bd	bd	bd	bd	bd	0.533852	6.9178	1.24116	5.97949	2.27733	bd	9.30371	22.913	0	nd	nd	93.6095
23.9415	1.95412	1851.07	425.517	1961.41	73.877	274.972	bd	bd	bd	bd	bd	bd	bd	bd	bd	0.943367	3.40017	0.876862	12.342	3.63283	bd	13.8209	21.1952	nd	nd	nd	78.312
23.9767	4.18979	2396.97	472.472	1800.59	82.253	200.575	0.804303	11.3285	0.894382	1.29314	bd	bd	1.44274	bd	2.31558	0.771215	4.16607	0.716846	11.8854	2.32058	bd	14.4754	37.9388	2.44246	0.947615	0.105451	106.654
24.0119	4.98002	3380.51	1993.2	1972.36	118.697	437.132	4.46661	21.1005	bd	bd	bd	0.551436	bd	bd	0.911363	bd	5.93434	1.06559	17.9742	2.29969	bd	23.3568	54.3037	4.40532	nd	nd	nd
24.047	5.03001	3152.34	1290.14	779.056	51.0628	365.684	2.32991	bd	bd	bd	bd	bd	bd	bd	bd	0.207712	0.897198	1.75114	5.86281	2.10002	bd	19.082	13.1488	0	nd	nd	245.834
24.0822	2.56531	4566.98	2031.46	2739.48	125.228	421.953	4.12843	bd	bd	2.21009	bd	bd	bd	bd	bd	0.657402	7.1202	1.22515	27.6949	3.96608	bd	40.884	47.0023	0	nd	nd	190.49
24.1173	2.21338	4351.06	1037.48	1748.66	97.6747	251.618	0.915088	bd	0.2525	bd	bd	0.527837	bd	bd	1.75344	0.217728	11.3702	2.85556	15.9734	3.08135	bd	14.7036	36.9471	0	nd	0.306865	448.609
24.1525	3.28309	1833.05	714.672	2631.48	104.612	641.367	1.60423	4.89133	bd	bd	bd	bd	bd	0.187965	0.764662	1.34548	4.15474	0.714896	9.69411	3.0876	bd	20.3722	26.445	2.84332	nd	nd	77.7511
24.1876	5.38302	2157.91	1621.98	1294.65	66.1559	396.227	0.898569	14.8623	0.185803	3.26954	bd	bd	bd	bd	0.641928	0.160215	5.57783	0.60015	11.7541	1.1329	bd	14.827	39.0834	8.50273	nd	nd	412.918
24.2228	4.26147	1977.5	904.864	1162.18	72.1789	219.885	0.189762	bd	bd	2.78259	bd	bd	bd	bd	1.64989	0.136354	2.37355	2.04433	9.23223	1.65346	bd	10.7755	20.0622	0	nd	nd	529.351
24.258	4.85074	2812.55	792.58	2005.87	88.0965	468.818	3.07269	bd	bd	2.4804	bd	bd	bd	bd	3.68776	0.920407	13.5203	1.36815	7.21028	2.03133	bd	12.2091	34.2913	0	nd	nd	95.7147
24.2931	5.614	2589.57	1287.36	2400.02	119.846	596.217	1.43813	bd	0.597714	bd	bd	bd	bd	0.252545	bd	1.29235	2.22624	0.719793	15.9256	1.03647	bd	46.4457	23.4888	0	nd	0.203727	92.7351
24.3283	2.98637	11962.5	7737.42	1347.2	58.2059	369.587	2.35782	14.1716	0.177167	2.07495	bd	bd	1.15174	0.302427	1.84853	1.07702	1.32635	1.57477	12.936	3.24382	bd	15.7904	42.2422	4.32547	nd	nd	54.0433
24.3634	3.96202	5958.11	16897.8	1889.66	93.7567	452.414	4.31666	10.7126	bd	bd	bd	bd	bd	bd	2.92201	1.09303	5.51074	1.35575	9.19211	1.8296	bd	23.2323	36.9325	2.31426	nd	nd	85.7769
24.3986	5.2212	3753.38	4770.13	950.284	40.2939	255.72	1.26138	bd	0.450264	bd	bd	bd	bd	0.254506	0.515104	0.128562	3.91497	0.721773	13.7878	1.68921	bd	9.29036	22.7236	0	nd	0.237204	313.42
24.4337	4.10583	1940.83	836.783	1770.45	69.3724	312.165	1.42519	bd	bd	bd	bd	bd	bd	0.166987	bd	0.683281	4.42341	0.635111	15.3159	2.57126	bd	15.8055	25.2211	0	nd	nd	101.528
24.4689	7.44147	2650.77	1094.01	1900.57	115.309	441.591	2.33613	bd	bd	1.60895	bd	bd	bd	bd	bd	1.20004	6.21197	2.45442	8.05409	1.44246	bd	23.4841	23.3081	0	nd	nd	96.0876
24.5041	3.79526	2313.9	439.425	1063.13	84.2531	505.507	0.422161	7.77455	0.35179	2.0498	2.48917	bd	2.28694	0.902259	bd	0.609722	7.91405	2.55737	10.2609	3.98572	0.503859	30.3294	41.6044	4.01207	8.17935	nd	138.183
24.5392	2.54411	1580.23	679.286	910.976	32.5324	186.372	1.47378	9.74567	bd	bd	bd	bd	bd	bd	bd	0.211167	1.82878	0.688444	8.30175	1.59324	bd	8.65718	23.8428	6.16658	nd	nd	154.06
24.5744	0.697724	4085.22	2071.37	1984.67	83.0858	324.232	5.27988	5.67297	0.256695	3.00637	bd	0.536607	bd	bd	bd	0.444904	8.6717	1.65827	8.73923	3.35678	bd	27.6687	37.6234	0.841	nd	nd	186.75
24.6095	4.95101	2761.8	1046.77	1552.05	59.1173	428.383	5.4916	bd	0.216164	bd	bd	bd	bd	bd	0.746823	0.374655	3.24464	1.9214	17.892	1.69568	bd	22.5428	31.583	0	nd	2.1511	157.791
24.6447	7.12696	1675.24	1425.73	1954.13	75.6402	518.882	2.97567	bd	0.494454	bd	bd	bd	bd	bd	1.70828	bd	2.76704	1.58916	19.1615	3.85939	bd	22.4994	32.5555	0	nd	0.509571	nd
24.6798	3.07041	4275.73	2129.56	2309.06	110.549	362.783	0.686481	bd	bd	1.65831	bd	bd	bd	bd	2.96947	0.245409	2.13065	0.458497	16.6161	2.48114	bd	20.2226	27.2461	0	nd	nd	450.47
24.715	3.04749	2698.3	1605.44	2242.9	80.076	374.899	2.30085	12.1426	bd	bd	bd	bd	1.54643	bd	2.48199	0.619466	3.57061	1.92186	11.5794	3.93985	bd	15.7934	40.103	4.92139	nd	nd	129.266
24.715	6.08668	1683.66	2000.88	1366.24	31.317	192.843	1.25862	bd	0.360601	bd	bd	bd	bd	0.15236	0.619819	0.611471	1.88845	0.702422	7.38769	1.67872	bd	13.2626	14.6602	0	nd	0.295539	51.2159
24.7501	4.94	2111.52	755.039	1973.8	88.4971	530.342	2.62174	31.4889	0.277737	1.61831	bd	bd	bd	bd	0.95955	0.220975	2.92353	1.31003	20.906	1.38581	bd	27.9812	63.7126	7.90406	41.9615	nd	400.485
24.7853	2.1106	1390.22	397.164	477.587	15.7009	308.416	1.91841	9.99338	bd	bd	1.27436	bd	bd	0.152955	0.622237	0.300149	4.59918	0.995311	5.65964	1.68527	bd	9.42996	27.2009	4.85776	nd	nd	52.3103
24.8204	4.99409	1292.33	390.806	693.53	45.0335	131.895	1.09747	bd	bd	bd	bd	bd	bd	bd	1.08632	0.66942	6.34864	1.37104	8.72319	2.14567	0.11147	10.4706	21.4418	0	nd	nd	67.2724
24.8556	4.8203	2596.33	1654.25	557.844	33.5704	360.512	0.749503	bd	0.220995	1.28769	bd	0.461978	bd	bd	bd	0.368297	4.81207	0.328571	3.72168	1.29573	bd	29.6096	13.2465	0	nd	nd	91.1504
24.8908	3.41005	15711.6	3488.62	2175.87	60.1567	350.537	2.50688	bd	bd	bd	bd	bd	bd	bd	4.66971	1.15271	6.33826	0.904307	10.6909	1.79397	bd	26.5813	28.0567	0	nd	nd	52.1873
24.9259	3.50722	3534.26	1442.19	860.105	41.7982	122.606	0.600463	bd	bd	1.03163	bd	bd	bd	bd	0.611688	bd	5.18724	1.98029	3.84516	0.883417	bd	33.0163	14.1399	0	nd	nd	nd
24.9611	5.70244	2338.1	352.247	1598.72	71.1979	337.62	2.54845	27.1257	bd	bd	bd	bd	bd	bd	1.66145	0.398723	5.20961	0.355716	5.19607	3.28164	bd	26.4753	45.7774	9.92589	nd	nd	178.565
24.9962	3.28935	2853.31	1167.28	827.745	48.1491	237.38	2.19401	20.9672	1.117	bd	bd	0.386593	bd	0.157057	0.638926	0.147138	1.94666	0.424662	11.2145	2.05196	bd	23.8075	41.2457	2.96642	1.11163	0.166315	327.237
25.0314	3.21875	3205.4	1048.47	2345.02	113.838	610.798	4.3406	bd	0.667234	5.8414	bd	bd	bd	0.281918	bd	0.264114	3.49427	1.031	16.9079	2.23629	bd	18.929	35.0647	0	nd	nd	431.019
25.0665	1.95815	4552.56	2562.31	1173.29	34.308	12547.3	7.84552	bd	1.00925	0.973616	bd	bd	bd	0.141906	1.16035	0.278468	1.75887	0.248432	3.62893	1.27162	bd	16.8342	18.317	0	nd	0.808055	123.203
25.1017	3.35574	3300.9	1359.27	1982.48	30.6151	1246.1	2.78348	bd	0.212873	bd	bd	bd	bd	0.54597	bd	bd	2.24076	0.316495	10.8425	1.24811	bd	13.0071	18.1902	0	nd	1.10717	nd
25.1368	2.1169	3477.72	1212.14	1885.35	71.191	570.072	1.26665	7.30297	0.830945	bd	bd	bd	bd	bd	3.83093	0.698172	2.89627	1.29782	26.0658	5.692	bd	17.7742	49.8815	1.50077	0.520474	0.129071	101.968
25.172	4.0131	2709.69	654.822	2564.39	65.8777	701.563	1.99153	38.8257	0.342448	4.01069	bd	bd	bd	bd	2.37807	0.272461	10.0331	0.786362	10.7612	4.69709	bd	39.4919	74.0987	10.8413	nd	nd	241.788
25.2072	9.03628	1932.06	392.13	2005.8	68.0496	693.87	0.903297	bd	0.266342	3.11935	7.59479	bd	bd	bd	1.84957	0.211909	4.80746	0.6116	7.07059	0.400636	bd	21.5537	26.8356	0	nd	nd	321.126
25.2423	3.3269	2309.71	622.618	1925.97	65.7772	305.147	2.28541	bd	bd	7.10993	bd	bd	bd	bd	bd	0.614334	2.54848	0.947926	5.25806	2.47485	0.172519	19.8737	21.239	0	nd	nd	107.071
25.2775	7.50836	1986.86	1069.31	1400.93	44.646	374.705	3.2833	bd	2.02385	1.46309	bd	bd	bd	bd	bd	0.19978	0.753944	0.576594	3.00392	0.158365	bd	21.9293	11.4628	0	nd	0.159534	223.476
25.3126	5.94602	1966.92	561.112	1069.88	33.0294	441.541	1.58536	bd	bd	3.19271	bd	bd	bd	bd	0.941823	0.216892	1.84402	0.846661	12.5553	2.31271	bd	8.23624	23.4955	0	nd	nd	152.285
25.3478	2.25334	1676.77	546.606	2529.03	65.7707	327.94	4.72594	19.6214	0.232393	1.3541	bd	bd	bd	bd	0.802892	0.387291	5.06025	1.84866	12.9589	1.15956	bd	22.8704	48.1514	3.24379	31.2488	nd	169.822
25.3829	2.35429	2480.57	1078.63	941.235	31.6306	513.392	4.00123	34.6936	0.615065	12.5702	8.72571	bd	bd	bd	bd	bd	2.06993	0.454959	2.16826	1.52685	bd	25.1187	66.8258	5.0374	nd	nd	nd
25.4181	4.94	2111.52	1427.11	1667.36	54.7793	636.618	12.034	7.3717	2.51907	4.88729	bd	bd	bd	0.71233	1.9287	1.18851	2.92353	1.08743	11.437	2.59885	bd	25.7132	48.6884	0.313171	0.24059	0.645044	46.0907
25.4533	3.70596	3117.81	1345.73	1931.56	63.3543	388.21	5.24477	bd	0.629236	3.66641	bd	bd	1.3545	bd	2.90099	0.710153	2.19321	0.982779	11.6186	2.31185	0.148469	13.4596	31.6125	0	nd	nd	89.2122
25.4884	1.93597	3098	3857.23	2006.02	78.3792	529.194	3.63622	bd	1.03095	1.98911	bd	0.713624	2.21923	0.582731	1.17941	bd	7.43327	1.88655	4.08391	4.68236	bd	34.9883	29.4374	0	nd	0.474688	nd
25.5236	4.74277	2445.03	1117.29	2080.28	82.6648	311.862	27.3138	62.3532	4.60321	24.2626	6.20035	0.913639	1.41355	bd	3.02747	0.551744	2.28884	1.02563	11.0751	0.706954	bd	14.3002	145.736	1.27976	3.34017	nd	149.825
25.5587	4.63683	3411.99	1923.71	1901.77	51.8502	227.213	3.3416	26.5386	bd	bd	bd	bd	bd	bd	4.07585	0.593951	2.46393	0.726989	11.9223	0.147629	bd	11.8459	49.8108	7.40607	nd	nd	87.2971
25.5939	3.2143	3398.78	1571.06	1734.52	55.7275	368.076	3.40512	11.3138	0.821719	2.38804	1.44274	bd	bd	bd	bd	0.162229	2.14631	0.798336	13.3591	3.1512	0.145294	19.3534	38.9886	1.58894	1.40329	0.794925	343.512
25.629	2.44901	2204.27	1634.7	1334.59	40.0528	288.665	2.33038	bd	bd	bd	bd	bd	bd	0.151356	bd	0.297012	7.23286	0.55352	13.4151	1.97748	bd	13.1752	25.9577	0	nd	nd	134.853
25.6642	3.59394	2245.58	1104.66	1262.28	52.3448	337.567	7.39405	bd	bd	5.35348	bd	bd	bd	0.193617	1.58319	bd	3.25745	1.25991	8.27621	1.33671	bd	16.1899	28.6546	0	nd	nd	nd
25.6994	4.07802	2613.61	3280.27	2572.95	80.8508	270.373	5.49345	bd	0.692409	8.06902	bd	0.963364	bd	bd	2.3922	bd	2.41341	1.45265	12.7851	1.54455	bd	13.6078	35.8061	0	nd	nd	nd
25.7345	4.36237	2481.4	1819.79	827.349	25.8499	80.5606	2.37276	16.8864	1.008	2.34237	bd	bd	bd	bd	bd	0.159126	0.60052	1.91318	0.441678	0.126139	bd	24.3475	25.8502	2.4834	1.49184	0.360202	162.449
25.7697	1.76497	2709.75	1696.34	2243.48	78.6322	263.181	23.3065	20.6375	0.365872	bd	bd	bd	bd	0.154587	0.628879	0.144825	1.2313	0.71269	3.95322	2.1787	bd	23.8582	53.314	0.777684	3.34041	5.39378	542.948
25.8048	3.0151	1883.19	640.723	603.793	22.2875	90.5382	3.49099	bd	1.27514	bd	bd	bd	bd	bd	1.76132	bd	1.3316	0.699094	8.28815	1.07321	0.181186	10.3103	17.9195	0	nd	0.231811	nd
25.84	2.84454	2295.28	1059.41	933.268	31.6321	444.579	12.8872	bd	2.60654	10.8576	5.25827	bd	bd	0.631121	1.27735	0.616156	3.8918	2.34251	17.0281	3.13663	bd	26.9006	60.5333	0	nd	2.10025	51.3378
25.8751	9.39691	5940.56	2124.3	2807.51	84.3446	641.877	20.5538	bd	3.34431	13.9308	bd	bd	bd	bd	6.60476	bd	8.56235	1.85731	10.3023	1.12793	bd	26.2191	66.2836	0	nd	2.61074	nd
25.9103	3.62715	2266.33	1081.07	1117.77	44.263	196.668	8.02012	bd	1.38974	5.40294	bd	0.966789	bd	bd	1.59782	0.183066	1.55643	0.528354	4.99707	1.75103	bd	19.4245	26.3934	0	nd	1.93351	241.788
25.9454	5.32528	2590.23	803.971	1568.85	48.4057	198.754	0.486951	18.8645	0.449091	3.93163	bd	bd	1.45248	bd	bd	1.53794	0.670864	0.693925	3.76265	2.28391	bd	12.2188	34.1339	7.8016	nd	nd	31.4744
25.9806	3.6706	2792.28	999.921	1168.83	33.0207	212.271	3.69645	5.47743	bd	4.84591	1.4602	bd	2.69656	bd	bd	0.164192	1.39596	0.64094	2.46881	1.0297	bd	8.15871	23.8762	1.38184	nd	nd	201.11
26.0158	2.73007	3044.45	1555.83	1684.93	48.2006	461.703	1.63266	bd	bd	bd	bd	bd	bd	bd	bd	bd	5.06734	1.10544	26.8443	3.66355	0.343033	33.905	38.3133	0	nd	nd	nd
26.0509	1.59482	2081.89	1034.68	804.729	30.148	294.897	1.7055	bd	bd	1.20783	2.94811	bd	bd	bd	bd	0.164925	0.622406	0.811605	2.47983	0.492879	bd	14.8414	10.4331	0	nd	nd	182.798
26.0861	6.13617	2543.14	1260.08	1452.09	53.027	356.49	1.01322	bd	bd	bd	bd	bd	1.43081	0.186919	0.760407	0.175114	1.48882	0.505404	5.84288	2.05949	bd	8.44449	13.4631	0	nd	nd	302.814
26.1212	2.7598	5173.19	2211.45	2762.23	64.9424	306.605	3.82087	9.52088	1.4456	2.09012	bd	bd	bd	bd	1.2393	1.22261	1.07706	1.98235	16.5209	3.0432	bd	19.2003	41.9629	0.933427	0.492735	0.309935	53.1178
26.1564	2.14306	2316.65	916.58	1434.91	31.7185	423.743	0.365577	31.906	0.377891	bd	bd	bd	bd	bd	bd	0.30066	5.39934	0.867748	11.875	2.54573	bd	24.4113	53.638	16.055	5.00009	0.081914	105.496
26.1915	6.54638	7304.28	3699.69	3443.13	94.6321	864.947	8.37244	bd	0.739781	2.14454	2.60422	bd	2.39264	0.31257	bd	1.25445	5.25874	2.33191	11.5658	4.72676	0.792034	17.9838	41.7038	0	nd	2.16418	75.4373
26.2267	4.5292	4127.61	1838.6	1894.81	60.7408	270.287	5.90379	bd	bd	1.92051	7.04313	bd	bd	0.562633	bd	bd	bd	0.756861	15.1803	1.07162	0.234865	23.9814	32.4388	0	nd	nd	nd
26.2619	7.50548	3565.39	1641.2	2678.78	71.2804	145.08	6.02217	bd	bd	1.83486	6.72903	bd	bd	bd	bd	bd	3.31474	1.48533	12.9674	2.12139	bd	25.6653	34.4749	0	nd	nd	nd
26.297	7.01748	4695.15	1471.38	2200.22	77.7075	648.795	10.1265	bd	1.79398	bd	bd	bd	bd	bd	7.75137	0.741871	16.3915	2.46009	11.8176	2.22118	bd	21.4915	53.3041	0	nd	0.477953	104.745
26.3322	4.17908	3510.56	2941.67	3136.08	114.31	378.399	11.8939	61.217	0.430999	10.1207	9.20988	0.900979	bd	bd	bd	bd	9.3848	1.6875	21.9525	2.52702	bd	20.5564	129.325	4.20045	nd	nd	nd
26.3673	4.47113	7390.21	3497.4	6595.5	212.458	1271.44	20.2565	32.2458	2.342	20.4525	bd	bd	3.77792	bd	bd	0.462372	12.6541	2.74114	15.4276	3.91497	bd	48.7215	114.275	1.02015	nd	nd	459.495
26.4025	10.3255	4342.94	1237.67	2290.04	70.3561	222.986	0.922214	bd	0.821199	4.78494	bd	bd	bd	bd	bd	0.216347	3.88522	1.2826	4.57928	2.54443	bd	12.3359	19.0362	0	nd	nd	325.2
26.4376	5.28868	2382.95	2658.45	1211.23	37.1075	230.306	2.93801	bd	bd	4.45445	bd	bd	bd	bd	bd	0.150928	bd	1.20189	6.88635	0.782459	bd	23.2039	16.4141	0	nd	nd	245.862
26.4728	1.25874	2823.47	1190.75	1383.18	47.94	254.926	4.09299	bd	bd	2.01023	bd	bd	bd	bd	bd	0.274491	bd	1.35079	7.49268	1.72143	bd	13.8409	16.9426	0	nd	nd	174.651
26.508	7.09536	2499.32	1234.17	939.427	27.4789	153.229	3.12046	10.368	0.94175	1.08876	bd	0.785126	3.66846	bd	0.645565	bd	1.26397	0.126551	1.32401	0.932342	bd	12.3978	24.265	1.41604	0.78237	0.360721	nd
26.5431	2.21149	2055.78	772.253	1377.86	27.8945	108.529	3.19126	15.9053	0.565356	4.93721	bd	bd	bd	0.11914	1.46372	0.355971	0.948961	1.0024	5.7769	1.06761	bd	10.289	35.3338	2.73814	nd	nd	78.3619
26.5783	1.83933	3068.97	2641.91	1713.18	72.8897	363.687	2.27539	bd	0.324333	19.0493	6.93057	bd	bd	0.275443	2.25228	0.822979	2.19393	0.482212	13.3558	1.3378	bd	17.5496	49.3001	0	nd	nd	88.5681
26.6134	8.87426	2612.76	1568.53	1278.01	34.0389	336.231	2.80147	bd	0.896265	12.1912	2.09991	bd	bd	bd	2.06091	1.01152	8.69502	0.441241	4.99787	1.22414	bd	17.2693	36.4195	0	nd	nd	33.6512
26.6486	5.07028	3315.19	2278.84	1213.9	35.0694	253.331	2.26594	bd	1.92946	9.99059	bd	bd	1.38293	bd	bd	0.539791	3.83976	0.48849	16.0127	1.80474	0.304687	17.9589	38.2544	0	nd	21.0241	64.9686
26.6837	6.68396	7102.91	5481.5	1442.22	46.3806	406.719	4.00357	bd	0.780662	3.02747	bd	2.72348	bd	0.219532	bd	bd	1.74859	1.0121	8.12313	0.388835	bd	12.329	22.0274	0	nd	1.70573	nd
26.7189	2.79056	7479.21	4869.93	2500.58	75.6471	680.005	8.69049	62.0156	2.92341	4.24795	2.56641	bd	2.35791	bd	2.51875	0.604464	6.54683	0.245649	25.5328	2.76027	bd	24.6986	121.011	2.86308	1.58916	0.349258	125.147
26.754	6.40351	5202.63	5160.57	1413.18	34.4128	360.94	3.53542	20.9097	1.99607	2.90044	bd	bd	bd	0.422744	bd	0.628402	1.67522	1.76956	8.99018	1.66835	bd	17.2975	44.4961	1.71143	0.784744	0.208093	54.7623
26.7892	2.73126	14242	4548.71	1735.38	52.3784	307.275	10.0984	bd	0.468461	26.006	8.31148	bd	bd	bd	0.805215	1.19832	bd	0.346517	bd	0.961342	0.166076	12.203	48.1958	0	nd	nd	43.7099
26.8244	4.71286	10160.9	4628.37	1300.13	32.3516	241.692	7.16318	bd	2.40964	5.2608	4.2519	bd	7.83236	0.253897	1.03288	bd	2.02231	1.17053	5.03469	0.710853	0.213033	17.5693	37.143	0	nd	0.433719	nd
26.8595	1.36894	11542.9	2284.83	2002.23	64.7997	340.634	11.6265	bd	2.1894	bd	bd	bd	bd	bd	bd	1.24111	2.54092	0.358892	8.76284	2.25874	bd	24.0374	28.9784	0	nd	0.449644	52.2109
26.8947	1.41076	3305.15	1049.79	1201.98	29.6343	252.371	3.50669	15.4819	0.183366	7.53244	1.29745	bd	1.19204	bd	bd	bd	2.61995	0.421062	5.76217	0.756344	bd	13.4485	38.7534	3.41428	nd	nd	nd
26.9298	2.78842	7712.52	2658.87	3373.64	75.339	439.121	4.45394	32.6045	0.287576	1.67564	bd	bd	bd	0.244227	0.993544	1.23062	1.94529	0.427563	21.6466	2.43972	0.204919	10.8673	67.9492	5.44299	41.9615	nd	61.2205
26.965	5.78892	4339.03	1630.15	2324.74	69.9334	513.999	3.11279	bd	0.58739	6.8622	bd	1.2279	bd	bd	bd	bd	5.2748	0.434487	9.18327	1.96869	bd	22.6255	28.6515	0	nd	nd	nd
27.0001	4.06459	3940.48	1960.24	2347.13	56.6162	260.272	1.17631	bd	1.74808	4.06214	bd	bd	6.8094	0.592063	2.40858	0.880092	bd	1.07722	9.20761	2.94251	bd	34.5384	30.904	0	nd	0.102971	64.3299
27.0353	6.69056	2821.03	1331.47	1384.7	40.49	262.26	0.907828	bd	bd	1.14906	bd	bd	bd	bd	bd	0.1569	4.294	0.293197	3.321	0.641157	bd	11.4752	10.7631	0	nd	nd	258.063
27.0705	10.2803	3496.8	901.644	1283.58	33.1968	224.481	2.10766	bd	0.223277	1.30098	bd	0.466747	bd	bd	bd	0.177645	0.670409	1.41465	9.19434	2.08926	bd	16.6363	17.645	0	nd	nd	186.872
27.1056	5.77915	3487.43	748.024	1527.68	54.4922	367.433	4.9309	13.454	0.487367	4.26673	bd	0.506872	bd	bd	bd	bd	1.64018	1.33998	2.90072	0.788336	bd	14.6741	30.3151	1.83171	nd	nd	nd
27.1408	7.11858	3368.44	1792.24	3217.8	62.7415	467.317	3.29287	22.207	1.20867	2.33199	bd	bd	bd	0.339892	bd	0.666983	10.2202	0.919025	18.4328	0.951619	bd	36.3545	60.5711	2.57219	1.50732	0.366661	94.0677
27.1759	2.7391	2211.69	1218.18	1066.04	23.0241	221.458	1.076	bd	0.705878	bd	bd	bd	bd	bd	bd	0.185965	1.58108	0.347512	3.93621	1.5746	0.166553	20.2765	9.40725	0	nd	0.129071	123.808
27.2111	4.9626	3302.27	1195.45	2715.65	74.1488	397.075	3.27574	bd	0.25052	bd	bd	bd	bd	0.212756	bd	bd	5.45495	0.372468	12.76	1.90651	bd	15.3074	24.2329	0	nd	1.10717	nd
27.2462	4.5622	2724.71	1044.03	1353.29	39.2202	275.762	0.962883	bd	bd	bd	bd	bd	bd	bd	bd	0.530738	0.628029	0.818937	6.5728	1.22635	bd	16.1939	10.7397	0	nd	nd	73.8974
27.2814	2.33013	4250.47	1178.77	1355.58	46.0065	248.36	1.39423	16.8049	bd	bd	bd	bd	bd	0.257209	bd	bd	3.18801	1.1858	6.57754	0.45557	bd	25.7448	29.8633	11.24	nd	nd	nd
27.3166	9.58664	2731.26	778.848	1472.82	49.7944	356.261	3.60411	14.0084	0.252463	bd	bd	bd	bd	bd	bd	0.200866	1.70777	0.375357	7.93349	0.600289	bd	18.2216	28.6827	2.84109	3.28596	1.20878	247.899
27.3517	2.99115	2771.23	1255.48	1369.92	44.146	230.017	3.95315	bd	bd	bd	bd	bd	1.65929	bd	bd	0.203077	2.68675	0.792733	4.29841	1.49653	bd	22.7382	15.0899	0	nd	nd	217.385
27.3869	5.27552	3740.75	1183.06	1423.95	43.2105	358.856	1.92595	bd	0.204027	7.18046	bd	bd	bd	bd	bd	0.340019	1.38013	0.468506	2.44081	0.841566	bd	14.2505	14.7815	0	nd	nd	127.083
27.422	3.95871	3116.64	719.702	1656.15	37.7016	262.924	0.278698	bd	bd	bd	bd	bd	bd	bd	bd	bd	1.94873	0.661528	10.458	0.936639	0.412617	12.2285	14.2836	0	nd	nd	nd
27.4572	2.19518	2668.56	964.114	1291.88	40.6206	196.138	2.41149	bd	0.912371	3.98383	bd	bd	bd	bd	bd	bd	0.679771	0.703139	13.7287	1.72291	bd	19.2447	24.1422	0	nd	1.39262	nd
27.4923	5.03477	4992.46	1952.77	2395.92	61.7847	376.448	4.38407	15.7064	bd	1.64935	bd	0.591731	bd	bd	bd	0.964786	2.97961	0.879145	4.76696	3.38805	bd	23.401	35.3101	3.34091	nd	nd	64.0398
27.5275	3.34691	3238.93	1251.51	1927.21	40.1525	411.462	3.47707	6.46467	0.489562	2.85257	1.72339	bd	bd	bd	bd	bd	1.64757	0.362125	8.84179	1.42805	bd	23.6853	27.2868	1.1155	4.88725	nd	nd
27.5626	0.475151	3002.96	944.464	1332.85	34.4604	300.593	4.88027	bd	2.65056	18.8838	bd	bd	bd	bd	bd	0.232509	0.877459	2.79548	9.18327	2.22396	bd	31.3164	41.7273	0	nd	nd	148.211
27.5978	1.96376	3364.52	1105.71	1857.22	43.3187	221.129	2.4094	bd	0.513037	bd	bd	bd	bd	bd	bd	bd	1.72657	0.379489	9.26575	1.05282	bd	18.1257	15.3471	0	nd	0.397655	nd
27.633	6.27047	4025.85	1372.89	1594.76	69.4356	330.76	4.23694	bd	1.20127	4.65861	bd	bd	2.58585	bd	2.76225	bd	bd	0.913398	20.26	1.29325	bd	28.4793	37.9116	0	nd	1.17311	nd
27.6681	2.6274	2799.08	757.525	1859.68	31.8811	212.427	3.74416	5.95079	0.450647	bd	bd	0.468682	1.45751	bd	1.55694	0.373642	0.673188	0.69633	4.86921	1.90207	bd	17.8818	22.1432	1.00563	0.782005	0.703499	85.3253
27.7033	3.84524	2856.25	1074.59	1443.64	26.3958	242.409	2.89386	20.595	bd	bd	bd	bd	bd	bd	0.842734	0.831383	bd	0.362663	1.72839	1.85632	bd	17.8901	29.1104	6.63665	nd	nd	31.7493
27.7384	6.93415	2212.28	868.495	1156.01	28.0968	208.976	0.786468	bd	0.231895	4.08061	1.64082	bd	bd	0.395847	bd	0.184501	4.18568	0.532498	5.03627	1.5622	bd	16.3323	18.6368	0	nd	nd	152.285
27.7736	3.27156	2760.59	840.741	2351.1	37.8922	361.582	5.00049	bd	1.12506	1.62666	bd	bd	bd	bd	bd	0.222116	1.88843	0.189073	8.77277	0.176071	bd	31.8687	19.0007	0	nd	0.521187	170.597
27.8087	1.65078	2620.52	1747.75	1351.85	28.0797	265.475	0.987744	bd	0.214562	bd	bd	0.44853	bd	bd	bd	0.170712	0.644244	0.145316	5.69599	0.697597	bd	45.8942	9.0047	0	nd	0.389795	164.486
27.8439	3.30712	2752.82	830.656	2180.06	48.2442	512.573	1.39962	20.32	bd	bd	bd	bd	bd	bd	0.831481	0.191482	4.34404	bd	2.87914	1.6213	bd	13.583	31.5871	13.5388	nd	nd	251.952
27.8791	2.31287	4521.76	1302.28	1383.87	32.0437	239.543	1.38391	25.3818	bd	1.75164	2.1271	bd	1.95428	bd	bd	bd	2.03352	0.446955	5.06259	0.452195	bd	21.6973	40.594	17.1033	nd	nd	nd
27.9142	0.302247	1773.41	1118.72	1092.36	23.725	249.375	1.30414	bd	0.561393	1.08315	bd	0.388596	bd	bd	0.642235	bd	1.95674	0.577344	5.84153	1.41468	bd	18.7281	13.7698	0	nd	0.312647	nd
27.9494	1.21598	2668.59	1290.39	1360.04	27.3657	322.457	0.987074	bd	bd	1.24936	bd	bd	1.3939	bd	bd	0.170596	1.45041	0.665938	5.69213	0.509827	bd	27.7282	12.1192	0	nd	nd	160.412
27.9845	2.09438	4968.27	3522.75	1762.7	53.1132	662.419	5.71978	bd	bd	2.15187	bd	bd	4.82564	bd	bd	0.615464	8.04149	bd	6.21933	2.48791	bd	37.6357	30.0615	0	nd	nd	86.2978
28.0197	2.62643	6206.1	4408.27	1730.79	43.0213	477.766	4.46374	bd	1.72053	1.98911	bd	bd	bd	bd	bd	0.271606	3.5934	0.507549	7.41394	1.1099	bd	34.1933	21.0698	0	nd	0.28244	158.396
28.0548	5.83341	3629.04	2551.09	1424.04	25.9111	392.889	bd	22.5807	bd	bd	bd	bd	bd	bd	bd	0.445704	1.8091	0.830627	3.19946	1.33445	bd	32.8699	30.2001	nd	nd	nd	58.1353
28.09	1.46855	3439.97	2511.36	1378.31	24.2341	264.63	bd	4.01992	bd	bd	bd	bd	bd	bd	bd	bd	0.454757	0.714385	8.44558	1.94509	bd	15.0818	15.5797	nd	nd	nd	nd
28.1252	0.409851	3313.04	1683.43	1374.23	19.5278	341.082	bd	bd	bd	bd	bd	bd	bd	bd	bd	bd	1.70512	0.17072	6.69175	0.37917	bd	19.2233	8.94676	nd	nd	nd	nd
28.1603	2.34942	2529.3	756.227	1174.06	19.2109	241.51	0.127785	bd	0.132089	0.769653	bd	0.276125	bd	bd	bd	0.105094	0.893508	0.0894596	6.72782	1.46562	bd	12.4603	10.5871	0	nd	nd	182.798
28.1955	0.84789	3180.4	1466.84	1178.25	21.0126	177.086	bd	bd	0.701826	1.3541	bd	bd	bd	bd	0.802892	0.387291	bd	bd	2.78015	0.146568	bd	13.3872	6.17283	0	nd	nd	54.2552
28.2306	3.1292	2678.6	877.333	1307.58	29.18	354.39	0.312206	27.2481	bd	bd	bd	bd	bd	bd	bd	bd	3.39706	0.218569	5.43482	2.17408	bd	21.7875	38.7848	81.3877	nd	nd	nd
28.2658	8.74222	1949.09	2080.01	1131.53	19.1267	306.855	bd	6.83921	bd	bd	bd	bd	6.75069	bd	bd	bd	bd	1.424	10.6108	0.387598	bd	27.3122	26.0123	nd	nd	nd	nd
28.3009	4.2586	10308.1	1757.05	1081.83	28.2334	279.566	0.231625	bd	bd	bd	bd	bd	1.55648	bd	bd	0.190494	2.52027	bd	0.528746	1.19466	bd	14.2103	6.22227	0	nd	nd	148.211
28.3361	2.07223	3901.86	3857.46	1301.18	12.0606	341.218	1.49933	bd	bd	bd	bd	bd	bd	bd	bd	bd	bd	1.00805	5.67348	1.06636	bd	20.1602	9.24723	0	nd	nd	nd
28.3712	7.19177	5508.96	1860.23	2349.18	33.6301	408.288	1.38906	bd	bd	bd	bd	bd	bd	bd	bd	bd	bd	1.18141	0.666356	1.24461	bd	15.7987	4.48143	0	nd	nd	nd
28.4064	1.66027	2929.05	1912.15	1111.65	17.9448	589.574	0.28322	7.77043	bd	bd	bd	bd	bd	bd	bd	bd	3.08166	0.672262	9.19979	2.22796	bd	32.3963	23.2353	25.5851	nd	nd	nd
28.4416	3.79623	2871.28	4212.54	910.032	17.5721	365.488	3.04691	18.0204	bd	3.75572	bd	bd	2.78885	bd	2.22689	bd	3.04953	0.317326	3.5943	1.62426	bd	16.7736	38.4242	5.51531	nd	nd	nd
28.4767	3.08087	3502.6	2105.69	2516.03	38.0508	464.521	12.4264	bd	0.224202	3.94525	bd	bd	bd	bd	bd	0.178381	2.36001	0.514835	5.9519	0.533094	bd	29.6467	26.1341	0	nd	nd	213.311
28.5119	2.21669	2238.12	1658.52	724.012	10.2993	268.173	0.515143	bd	0.337944	bd	bd	bd	bd	0.0950339	bd	0.0890321	bd	0.0757874	2.43028	bd	bd	8.59843	3.54322	0	nd	0.129071	115.681
28.547	2.81572	3292.86	4350.23	1203.33	10.5881	257.684	2.12836	bd	0.365977	2.13246	bd	bd	bd	bd	bd	bd	2.47563	1.13665	bd	0.870196	bd	13.6165	9.10928	0	nd	nd	nd
28.5822	4.54473	2723.07	4837.36	2361.16	14.9846	457.331	1.31527	bd	2.73408	bd	bd	bd	bd	bd	bd	bd	bd	bd	6.53099	3.29011	0.276346	32.0606	13.8704	0	nd	0.040733	nd
28.6173	5.8047	3322.49	3007	1766.99	22.3376	387.867	1.22512	22.4696	0.534915	3.11683	bd	bd	bd	bd	bd	0.211737	0.79907	bd	0.587709	1.32788	bd	24.0186	30.2728	6.29064	15.5467	nd	105.496
28.6525	3.56919	3412.93	2525.42	1789.74	35.9149	574.542	2.50588	8.08386	0.304568	bd	bd	bd	3.97971	bd	1.05225	1.03808	2.06023	0.452826	0.672603	2.05178	bd	29.7955	22.2018	2.03475	1.57183	0.69666	34.5975
28.6877	9.60363	3709.4	2471.85	2155.67	25.5942	386.304	1.98587	bd	0.283065	bd	bd	bd	bd	bd	0.977958	bd	4.04446	0.19171	4.76696	1.16758	bd	18.2856	13.4176	0	nd	0.594033	nd
28.7228	3.58352	3174.89	1971.22	1631.97	21.8889	443.576	2.46169	bd	bd	bd	bd	bd	bd	bd	bd	bd	0.783021	1.02104	6.92297	0.62007	bd	25.0568	11.8088	0	nd	nd	nd
28.758	1.89667	2877.1	1140.17	2107.57	21.8906	382.155	5.60791	6.5432	1.73798	1.43643	bd	bd	bd	0.420816	1.71193	bd	bd	0.76565	4.15156	2.09143	bd	24.2608	24.4669	0.490107	0.253112	0.324814	nd
28.7931	0.743474	2172.97	837.853	1292.53	21.7208	296.991	3.40301	17.205	0.821209	bd	bd	bd	1.32471	bd	bd	bd	bd	bd	2.43778	1.37276	bd	19.5793	26.5645	2.41781	1.24072	0.350877	nd
28.8283	2.49134	3214.2	1310.64	1772.41	23.3498	302.441	0.463334	11.7961	0.642028	1.23873	bd	bd	bd	bd	1.47631	bd	0.638328	bd	3.58017	0.876896	bd	15.9643	20.7119	3.67802	1.50732	0.0971262	nd
28.8634	2.35454	3360.83	1301.24	1777.22	23.5264	449.622	0.529235	bd	1.9572	bd	bd	bd	bd	bd	bd	bd	2.55609	0.361034	6.4464	1.63587	bd	18.9422	13.4858	0	nd	0.0228959	nd
28.8986	3.26147	2647.05	850.677	1645.84	27.4113	474.232	1.953	bd	0.833778	1.20552	bd	bd	bd	bd	bd	bd	0.621215	bd	4.49328	0.672662	bd	18.9129	9.77946	0	nd	0.274668	nd
28.9338	3.98295	2478.84	1094.52	1859.81	19.5735	529.347	3.91317	bd	bd	2.95911	bd	bd	1.64251	bd	bd	bd	bd	bd	3.02262	0.821464	bd	17.4999	12.3589	0	nd	nd	nd
28.9689	2.45984	1402.55	486.643	1294.92	10.6823	312.774	2.98943	4.75126	bd	3.14999	bd	bd	bd	bd	bd	bd	1.88429	0.266147	2.14151	1.20593	bd	18.765	16.3886	1.48213	nd	nd	nd
29.0041	3.37724	3601.55	1461.21	1694.4	23.4131	512.059	2.31999	27.8646	bd	bd	3.49539	bd	bd	bd	1.70671	bd	0.737948	0.166452	0.542754	0.369691	bd	28.6297	37.2036	11.2004	nd	nd	nd
29.0392	0.355925	2385.21	948.297	1434.94	24.7527	354.563	2.0664	bd	0.218906	bd	bd	bd	bd	bd	bd	bd	bd	bd	3.68649	1.28348	bd	24.096	7.25527	0	nd	0.799287	nd
29.0744	2.30623	3098.39	1239.61	1700.32	25.7381	354.932	1.66864	bd	0.237847	2.78562	bd	bd	bd	bd	bd	bd	1.6089	0.353626	bd	0.565537	bd	20.9109	7.22017	0	nd	nd	nd
29.1095	5.41213	4341.12	1719.7	2046.18	29.4801	648.056	1.40076	bd	0.304281	1.77297	bd	bd	bd	bd	1.05126	0.507095	2.05829	0.945038	3.64016	0.989295	bd	25.8653	12.6691	0	nd	nd	58.1353
29.1447	0.415006	3611.77	2678.2	2582.74	23.0786	629.463	0.556288	14.1626	bd	bd	bd	bd	bd	bd	bd	bd	bd	1.20393	1.80859	0.829858	bd	26.3094	18.5613	23.7415	nd	nd	nd
29.1798	1.67691	3519.7	1974.74	2088.84	20.9951	931.526	2.07446	33.5247	0.594342	6.94342	bd	bd	bd	bd	bd	bd	3.11254	0.200263	6.42183	2.25028	0.210703	22.3773	55.1218	7.08233	nd	nd	nd
29.215	1.74422	3067.48	1946.41	2294	22.6993	333.046	2.96437	25.7033	bd	1.32097	1.60412	bd	bd	bd	bd	bd	0.680709	1.06934	1.60639	1.32922	bd	22.1785	36.2784	8.08576	nd	nd	nd
29.2502	4.84008	2331.83	3077.18	2094.77	18.9852	542.091	10.4189	bd	bd	bd	bd	bd	bd	bd	bd	bd	3.17056	0.509553	2.65465	0.333788	bd	25.4607	17.0875	0	nd	nd	nd
29.2853	0.834744	3521.16	1578.35	1557.98	25.8703	810.962	3.82076	bd	0.22879	4.02598	bd	bd	bd	bd	0.790443	0.182031	1.54763	0.525368	4.96883	0.544001	bd	18.7805	16.6338	0	nd	nd	142.121
29.3205	0.670915	2046.4	1187.69	979.134	13.0565	293.596	bd	bd	0.183887	2.15365	bd	bd	bd	0.313897	3.20196	0.146305	bd	0.2734	2.19987	0.115976	0.660406	22.6005	8.58894	0	nd	nd	89.2416
29.3556	5.67236	2618.18	4147.82	13517.3	11.6276	397.433	1.33084	10.5257	bd	2.2217	bd	bd	bd	0.161102	bd	1.47097	bd	0.742726	2.26938	0.119641	7.36019	12.2542	18.8421	7.37549	nd	nd	7.90469
